# Supplementary material for: The HD-ZIP IV transcription factor GL2-LIKE regulates male flowering time and fertility in cucumber
Source: J Exp Bot. 2020 Jun 3;71(18):5425–37. doi: 10.1093/jxb/eraa251 (PMC7501822; doi:10.1093/jxb/eraa251)
Supplement: eraa251_suppl_Suplementary_Tables-S5 [file eraa251_suppl_suplementary_tables-s5.xlsx]

## Sheet: table1
Supplemental Table S5 : List of genes that were significanlty down/up-regulated in the GL2-like RNAi as compared to the WT plant (3 repeat)
Gene id	MeanTPM (iCsGL2_1)	MeanTPM (WT1)	log2FoldChange	pValue	qValue	result	GeneName	GeneDescription	GO	KEGG	KOG
Csa3G180390	25.6865	15487.4	-9.23587	0	0	down	Csa3G180390	Tapetum-specific protein A9; contains IPR016140 (Bifunctional inhibitor/plant lipid transfer protein/seed storage helical domain)	GO:0005576	-	-
Csa5G631470	3.84604	3492.29	-9.82659	0	0	down	Csa5G631470	Unknown protein	GO:0005576	-	-
Csa1G002910	7.41626	1123.43	-7.243	0	0	down	Csa1G002910	Glyoxal oxidase-related protein; contains IPR011043 (Galactose oxidase/kelch, beta-propeller), IPR014756 (Immunoglobulin E-set), IPR015916 (Galactose oxidase, beta-propeller)	GO:0006952;GO:0004031;GO:0005576;GO:0005618	-	-
Csa6G116160	5.73438	1751.7	-8.25491	0	0	down	Csa6G116160	Dihydroflavonol 4-reductase family; contains IPR001509 (NAD-dependent epimerase/dehydratase), IPR016040 (NAD(P)-binding domain)	GO:0009555;GO:0010584;GO:0016491;GO:0048316;GO:0050662;GO:0080110;GO:0003824;GO:0005634;GO:0005783	-	KOG1502-Flavonol reductase/cinnamoyl-CoA reductase[V]
Csa5G609710	5084.69	12743.7	-1.32555	0	0	down	Csa5G609710	Ribulose bisphosphate carboxylase small chain; contains IPR000894 (Ribulose bisphosphate carboxylase small chain, domain), IPR024680 (Ribulose-1,5-bisphosphate carboxylase small subunit, N-terminal), IPR024681 (Ribulose bisphosphate carboxylase, small chain)	GO:0015977;GO:0015979;GO:0016984;GO:0019253;GO:0004497;GO:0009507;GO:0009853	K01602-ko01200 Carbon metabolism;ko00630 Glyoxylate and dicarboxylate metabolism;ko00710 Carbon fixation in photosynthetic organisms	-
Csa4G551130	3.45503	1090.03	-8.30146	0	0	down	Csa4G551130	Putative fatty acyl coA reductase; contains IPR016040 (NAD(P)-binding domain), IPR026055 (Fatty acyl-CoA reductase)	GO:0080019;GO:0006629;GO:0010584;GO:0016628	K13356-ko00073 Cutin, suberine and wax biosynthesis;ko04146 Peroxisome;ko04212 Longevity regulating pathway - worm	KOG1221-Acyl-CoA reductase[I]
Csa5G156120	12.6415	788.14	-5.96221	0	0	down	Csa5G156120	Choline dehydrogenase; contains IPR012132 (Glucose-methanol-choline oxidoreductase)	GO:0010430;GO:0016614;GO:0046593;GO:0050660;GO:0005576;GO:0007267;GO:0009553	-	KOG1238-Glucose dehydrogenase/choline dehydrogenase/mandelonitrile lyase (GMC oxidoreductase family)[R]
Csa5G623640	166.023	5365.33	-5.01421	0	0	down	Csa5G623640	Annexin	-	-	-
Csa5G609630	9.83373	1375.97	-7.12849	0	0	down	Csa5G609630	Cinnamoyl-CoA reductase; contains IPR001509 (NAD-dependent epimerase/dehydratase), IPR016040 (NAD(P)-binding domain)	GO:0016491;GO:0050662;GO:0080110;GO:0003824;GO:0005829;GO:0010584	-	KOG1502-Flavonol reductase/cinnamoyl-CoA reductase[V]
Csa3G153710	14.4712	739.905	-5.67608	0	0	down	Csa3G153710	Hydroxycinnamoyl-CoA shikimate/quinate hydroxycinnamoyl transferase; contains IPR003480 (Transferase), IPR023213 (Chloramphenicol acetyltransferase-like domain)	GO:0052325;GO:0010345;GO:0016747;GO:0050734	K15400-ko00073 Cutin, suberine and wax biosynthesis	-
Csa6G324880	25.1057	1113.41	-5.47083	0	0	down	Csa6G324880	Desiccation-related protein PCC13-62	-	-	-
Csa5G589320	1.8013	887.483	-8.94454	0	0	down	Csa5G589320	4-coumarate:CoA ligase-like; contains IPR000873 (AMP-dependent synthetase/ligase), IPR025110 (Domain of unknown function DUF4009)	GO:0005737;GO:0005783;GO:0008152;GO:0016021;GO:0031956;GO:0046949;GO:0080110;GO:0003824;GO:0004467;GO:0005524	K01904-ko00360 Phenylalanine metabolism;ko00130 Ubiquinone and other terpenoid-quinone biosynthesis;ko00940 Phenylpropanoid biosynthesis	KOG1176-Acyl-CoA synthetase[I]
Csa2G108690	1.23787	755.501	-9.25343	0	0	down	Csa2G108690	Cytochrome P450, putative; contains IPR001128 (Cytochrome P450)	GO:0016021;GO:0016705;GO:0018685;GO:0020037;GO:0080110;GO:0004497;GO:0005506;GO:0010584	-	KOG0157-Cytochrome P450 CYP4/CYP19/CYP26 subfamilies[QI]
Csa7G449420	23.7173	351.72	-3.89042	0	0	down	Csa7G449420	Lipoxygenase; contains IPR000907 (Lipoxygenase), IPR008976 (Lipase/lipooxygenase, PLAT/LH2), IPR027433 (Lipoxygenase, domain 3)	GO:0016702;GO:0031408;GO:0046872;GO:0009534;GO:0009570;GO:0016165	K00454-ko00591 Linoleic acid metabolism;ko00592 alpha-Linolenic acid metabolism	-
Csa7G428920	2.13148	4286.14	-10.9736	0	0	down	Csa7G428920	Protease inhibitor/seed storage/lipid transfer protein family protein; contains IPR016140 (Bifunctional inhibitor/plant lipid transfer protein/seed storage helical domain)	-	-	-
Csa2G030090	70.5812	951.76	-3.75324	0	0	down	Csa2G030090	SRC2; contains IPR008973 (C2 calcium/lipid-binding domain, CaLB)	GO:0032586;GO:0005789;GO:0005886;GO:0016021	-	-
Csa3G822300	1174.61	3711.71	-1.6599	0	0	down	Csa3G822300	Unknown protein	GO:0016021	-	-
Csa7G033330	17.4125	318.362	-4.19247	0	0	down	Csa7G033330	Potyviral VPg interacting protein 1; contains IPR004082 (Protein of unknown function DUF1423, plant)	GO:0010071;GO:0010078;GO:0010468;GO:0010492;GO:0042803;GO:0046740;GO:0046982;GO:0080022;GO:0005634;GO:0008270;GO:0009793	-	-
Csa1G025020	371.379	1620.75	-2.1257	0	0	down	Csa1G025020	Calmodulin 24-like protein; contains IPR011992 (EF-hand-like domain)	GO:0005509;GO:0005773;GO:0005886	-	KOG0027-Calmodulin and related proteins (EF-Hand superfamily)[T]
Csa7G272100	0.318894	2446.9	-12.9056	0	0	down	Csa7G272100	Fasciclin-like arabinogalactan family protein; contains IPR000782 (FAS1 domain)	-	-	-
Csa6G239680	752.362	2430.86	-1.69197	0	0	down	Csa6G239680	Transcript antisense to ribosomal rna protein	-	-	-
Csa6G518000	374.848	1505.36	-2.00573	0	0	down	Csa6G518000	Auxin-repressed protein; contains IPR008406 (Dormancyauxin associated)	GO:0009734;GO:0007275	-	-
Csa3G698520	3.24318	4162.81	-10.3259	0	0	down	Csa3G698520	Lipid binding protein, putative; contains IPR016140 (Bifunctional inhibitor/plant lipid transfer protein/seed storage helical domain)	GO:0008270;GO:0009506;GO:0009862;GO:0043621;GO:0048046;GO:0005504;GO:0005783;GO:0006869	-	-
Csa3G164550	0.222845	969.667	-12.0872	0	0	down	Csa3G164550	Polygalacturonase; contains IPR000743 (Glycoside hydrolase, family 28), IPR011050 (Pectin lyase fold/virulence factor)	GO:0005975;GO:0019863;GO:0045490;GO:0047911;GO:0071555;GO:0004650;GO:0005576;GO:0005618	K01213-ko00040 Pentose and glucuronate interconversions;ko00500 Starch and sucrose metabolism	-
Csa3G172380	3.06966	464.72	-7.24214	0	0	down	Csa3G172380	Glucan endo-1,3-beta-glucosidase, putative; contains IPR000490 (Glycoside hydrolase, family 17), IPR012946 (X8), IPR017853 (Glycoside hydrolase, superfamily)	GO:0009793;GO:0010584;GO:0030247;GO:0042973;GO:0046658;GO:0004553;GO:0005975;GO:0006952	-	-
Csa6G358710	314.246	1240.21	-1.98062	0	0	down	Csa6G358710	Dehydrin; contains IPR000167 (Dehydrin)	GO:0009409;GO:0009414;GO:0009415;GO:0009631;GO:0009737;GO:0010286;GO:0016020;GO:0050832;GO:0005829;GO:0006950;GO:0006970	-	-
Csa5G366670	31.1409	617.075	-4.30856	0	0	down	Csa5G366670	Allene oxide cyclase 2; contains IPR009410 (Allene oxide cyclase)	GO:0009620;GO:0009651;GO:0009695;GO:0016020;GO:0016853;GO:0046423;GO:0005774;GO:0005886;GO:0009507	K10525-ko00592 alpha-Linolenic acid metabolism	-
Csa2G350210	5.02905	405.331	-6.33267	0	0	down	Csa2G350210	Pectate lyase, putative; contains IPR011050 (Pectin lyase fold/virulence factor), IPR018082 (AmbAllergen)	GO:0030570;GO:0045490;GO:0046872	K01728-ko00040 Pentose and glucuronate interconversions;ko02024 Quorum sensing	-
Csa6G419450	2.34971	493.252	-7.7137	0	0	down	Csa6G419450	Phospholipase A1; contains IPR002921 (Lipase, class 3)	GO:0010187;GO:0016787;GO:0019915;GO:0046340;GO:0047372;GO:0052651;GO:0005737;GO:0006629;GO:0008970	-	KOG4569-Predicted lipase[I]
Csa7G033340	0.539221	1644.89	-11.5748	0	0	down	Csa7G033340	Fasciclin-like arabinogalactan family protein; contains IPR000782 (FAS1 domain)	-	-	-
Csa5G182730	267.686	843.254	-1.65543	0	0	down	Csa5G182730	Ribulose-1,5-bisphosphate carboxylase/oxygenase activase 1; contains IPR027417 (P-loop containing nucleoside triphosphate hydrolase)	GO:0005524;GO:0009570	-	KOG0651-26S proteasome regulatory complex, ATPase RPT4[O]
Csa1G589710	6.25595	297.01	-5.56914	0	0	down	Csa1G589710	Putative nuclease HARBI1; contains IPR026103 (Harbinger transposase-derived nuclease)	GO:0005813;GO:0046872;GO:0004518;GO:0005634;GO:0005737	-	KOG4585-Predicted transposase[L]
Csa3G011620	58.0153	379.525	-2.70969	0	0	down	Csa3G011620	Transcription factor, putative; contains IPR011598 (Myc-type, basic helix-loop-helix (bHLH) domain), IPR025610 (Transcription factor MYC/MYB N-terminal)	GO:0006351;GO:0009269;GO:0009611;GO:0009737;GO:0009738;GO:0009753;GO:0009963;GO:0010200;GO:0043565;GO:0043619;GO:0045893;GO:0003677;GO:0051090;GO:0003700;GO:2000068;GO:0005634	K13422-ko04016 MAPK signaling pathway - plant;ko04075 Plant hormone signal transduction	KOG1318-Helix loop helix transcription factor EB[K]
Csa5G198770	815.186	1743.43	-1.09673	0	0	down	Csa5G198770	Aquaporin; contains IPR000425 (Major intrinsic protein), IPR023271 (Aquaporin-like)	GO:0005887;GO:0006833;GO:0009414;GO:0009506;GO:0009992;GO:0015250;GO:0015254;GO:0016020;GO:0016021;GO:0034220;GO:0005215;GO:0005773;GO:0005886	-	KOG0223-Aquaporin (major intrinsic protein family)[G]
Csa7G038700	148.526	809.252	-2.44588	0	0	down	Csa7G038700	TED3	GO:0005576;GO:0005618	-	-
Csa3G710870	6.13721	340.046	-5.792	0	0	down	Csa3G710870	WRKY transcription factor 4; contains IPR003657 (DNA-binding WRKY)	GO:0006351;GO:0009611;GO:0009751;GO:0010200;GO:0031347;GO:0042742;GO:0043565;GO:0044212;GO:0045892;GO:0050832;GO:0002237;GO:0003700;GO:0005634	-	-
Csa3G119520	1.5231	350.767	-7.84736	0	0	down	Csa3G119520	Cytochrome P450; contains IPR001128 (Cytochrome P450)	GO:0016020;GO:0016021;GO:0016705;GO:0016709;GO:0020037;GO:0044550;GO:0051791;GO:0051792;GO:0080110;GO:0005506;GO:0010208;GO:0010584	-	KOG0156-Cytochrome P450 CYP2 subfamily[Q]
Csa3G119700	20.8978	373.788	-4.1608	0	0	down	Csa3G119700	Putative WRKY transcription factor 30; contains IPR003657 (DNA-binding WRKY)	GO:0043565;GO:0003700;GO:0005634;GO:0006351	-	-
Csa7G448710	2.70558	730.018	-8.07585	0	0	down	Csa7G448710	Acyl carrier protein; contains IPR003231 (Acyl carrier protein (ACP)), IPR009081 (Acyl carrier protein-like)	GO:0006633;GO:0009507;GO:0031177	-	KOG1748-Acyl carrier protein/NADH-ubiquinone oxidoreductase, NDUFAB1/SDAP subunit[CIQ]
Csa6G525670	85.4096	448.52	-2.3927	0	0	down	Csa6G525670	Reticuline oxidase, putative; contains IPR012951 (Berberine/berberine-like), IPR016166 (FAD-binding, type 2)	GO:0005886;GO:0006979;GO:0009505;GO:0009506;GO:0016614;GO:0031225;GO:0048046;GO:0050660;GO:0005739;GO:0005773;GO:0005829	-	KOG1231-Proteins containing the FAD binding domain[C]
Csa3G821590	22.753	364.022	-3.9999	0	0	down	Csa3G821590	Strictosidine synthase, putative; contains IPR011042 (Six-bladed beta-propeller, TolB-like)	GO:0016020;GO:0016788;GO:0016844;GO:0005773;GO:0005783;GO:0009058	-	KOG1520-Predicted alkaloid synthase/Surface mucin Hemomucin[R]
Csa6G124060	1.4153	303.98	-7.74672	0	0	down	Csa6G124060	Micronuclear linker histone polyprotein, putative	GO:0016021	-	-
Csa5G181480	12.2997	217.562	-4.14473	0	0	down	Csa5G181480	Glucan endo-1,3-beta-glucosidase, putative; contains IPR000490 (Glycoside hydrolase, family 17), IPR012946 (X8), IPR017853 (Glycoside hydrolase, superfamily)	GO:0042973;GO:0004553;GO:0005975;GO:0006952	-	-
Csa2G369020	69.3014	449.416	-2.69709	0	0	down	Csa2G369020	Phi-1-like phosphate-induced protein; contains IPR006766 (Phosphate-induced protein 1)	GO:0009505;GO:0009741;GO:0048046;GO:0005615;GO:0005618;GO:0005794	-	-
Csa7G431440	45.1208	343.4	-2.92802	0	0	down	Csa7G431440	Hydroxycinnamoyl CoA shikimate/quinate hydroxycinnamoyltransferase; contains IPR003480 (Transferase), IPR023213 (Chloramphenicol acetyltransferase-like domain)	GO:0009963;GO:0010252;GO:0016020;GO:0016747;GO:0047172;GO:0047205;GO:0005737;GO:0005829;GO:0009809	K13065-ko00940 Phenylpropanoid biosynthesis;ko00945 Stilbenoid, diarylheptanoid and gingerol biosynthesis;ko00941 Flavonoid biosynthesis	-
Csa1G505400	430.327	1241.84	-1.52898	0	0	down	Csa1G505400	Thaumatin-like protein; contains IPR001938 (Thaumatin)	GO:0005576;GO:0009505;GO:0009506	-	-
Csa1G597690	109.056	558.695	-2.357	0	0	down	Csa1G597690	Protein TIFY; contains IPR010399 (Tify), IPR018467 (CO/COL/TOC1, conserved site)	GO:0006355;GO:0009611;GO:0031347;GO:1903507;GO:2000022;GO:0003714;GO:0005634;GO:0006351	K13464-ko04075 Plant hormone signal transduction	-
Csa3G149960	197.776	854.47	-2.11116	0	0	down	Csa3G149960	Aquaporin protein 10; contains IPR000425 (Major intrinsic protein), IPR023271 (Aquaporin-like)	GO:0015250;GO:0015254;GO:0016021;GO:0035445;GO:0046715;GO:0005215;GO:0005887;GO:0009992	-	KOG0223-Aquaporin (major intrinsic protein family)[G]
Csa7G431330	11.0515	284.26	-4.68489	0	0	down	Csa7G431330	AP2-like ethylene-responsive transcription factor; contains IPR016177 (DNA-binding, integrase-type)	GO:0005634;GO:0006351;GO:0007275;GO:0009414;GO:0009651;GO:0009737;GO:0009873;GO:0010187;GO:0040008;GO:0045723;GO:1901959;GO:0000981;GO:0003677;GO:0003700	-	-
Csa1G435750	166.943	553.195	-1.72843	0	0	down	Csa1G435750	Pyruvate dehydrogenase E1 component subunit beta; contains IPR005475 (Transketolase-like, pyrimidine-binding domain), IPR009014 (Transketolase, C-terminal/Pyruvate-ferredoxin oxidoreductase, domain II)	GO:0008152;GO:0008270;GO:0009507;GO:0009941;GO:0048868;GO:0003824;GO:0004739;GO:0006096	K00162-ko01200 Carbon metabolism;ko00010 Glycolysis / Gluconeogenesis;ko00020 Citrate cycle (TCA cycle);ko00620 Pyruvate metabolism;ko04066 HIF-1 signaling pathway;ko04922 Glucagon signaling pathway;ko05230 Central carbon metabolism in cancer	KOG0524-Pyruvate dehydrogenase E1, beta subunit[C]
Csa6G147620	105.443	557.64	-2.40286	0	0	down	Csa6G147620	Heavy-metal-associated domain-containing protein; contains IPR006121 (Heavy metal-associated domain, HMA)	GO:0046872;GO:0005730;GO:0005737;GO:0030001	-	KOG1603-Copper chaperone[P]
Csa2G252020	292.646	784.169	-1.42201	0	0	down	Csa2G252020	Fructose-bisphosphate aldolase; contains IPR000741 (Fructose-bisphosphate aldolase, class-I), IPR013785 (Aldolase-type TIM barrel)	GO:0009570;GO:0009579;GO:0009737;GO:0009941;GO:0010287;GO:0016020;GO:0046686;GO:0048046;GO:0004332;GO:0006096;GO:0009507	K01623-ko01200 Carbon metabolism;ko01230 Biosynthesis of amino acids;ko00010 Glycolysis / Gluconeogenesis;ko00030 Pentose phosphate pathway;ko00051 Fructose and mannose metabolism;ko00710 Carbon fixation in photosynthetic organisms;ko00680 Methane metabolism	KOG1557-Fructose-biphosphate aldolase[G]
Csa1G151000	45.5752	469.949	-3.36619	0	0	down	Csa1G151000	Stress responsive A/B barrel domain family protein; contains IPR011008 (Dimeric alpha-beta barrel)	GO:0009507;GO:0046872	-	-
Csa1G287020	83.0587	456.995	-2.45998	0	0	down	Csa1G287020	TETRASPANIN family protein; contains IPR018499 (Tetraspanin/Peripherin)	GO:0016020;GO:0016021;GO:0050829;GO:0005794;GO:0005886;GO:0009506	-	-
Csa5G470560	121.18	465.421	-1.94138	0	0	down	Csa5G470560	Chlorophyllase 2; contains IPR010821 (Chlorophyllase)	GO:0047746;GO:0050832;GO:0005773;GO:0015996;GO:0042742	K08099-ko00860 Porphyrin and chlorophyll metabolism	-
Csa3G664560	164.974	583.897	-1.82348	0	0	down	Csa3G664560	Chlorophyll a-b binding protein 3C, chloroplastic; contains IPR022796 (Chlorophyll A-B binding protein), IPR023329 (Chlorophyll a/b binding protein domain)	GO:0009535;GO:0009765;GO:0009768;GO:0009941;GO:0010287;GO:0016021;GO:0016168;GO:0018298;GO:0031409;GO:0046872;GO:0009416;GO:0009522;GO:0009523	K08912-ko00196 Photosynthesis - antenna proteins	-
Csa7G014450	753.281	1531.39	-1.02358	0	0	down	Csa7G014450	Aquaporin; contains IPR000425 (Major intrinsic protein), IPR023271 (Aquaporin-like)	GO:0005886;GO:0005887;GO:0009506;GO:0009737;GO:0009992;GO:0015250;GO:0015254;GO:0016020;GO:0016021;GO:0034220;GO:0046658;GO:0005215;GO:0005634;GO:0005773	-	KOG0223-Aquaporin (major intrinsic protein family)[G]
Csa2G264630	18.332	192.816	-3.39479	0	0	down	Csa2G264630	Nodulin family protein; contains IPR010658 (Nodulin-like), IPR016196 (Major facilitator superfamily domain, general substrate transporter)	GO:0010197;GO:0016021;GO:0000741;GO:0006810;GO:0009651	-	-
Csa2G374630	236.371	654.465	-1.46926	0	0	down	Csa2G374630	Aquaporin; contains IPR000425 (Major intrinsic protein), IPR023271 (Aquaporin-like)	GO:0009992;GO:0015250;GO:0015254;GO:0016021;GO:0034220;GO:0042807;GO:0005215;GO:0005887;GO:0009705	-	KOG0223-Aquaporin (major intrinsic protein family)[G]
Csa2G270210	9.86916	195.134	-4.30539	0	0	down	Csa2G270210	Senescence-related protein; contains IPR009686 (Senescence/spartin-associated)	GO:0005886;GO:0009838;GO:0030496;GO:0030514;GO:0031625;GO:0034389;GO:0045202;GO:0048698;GO:0050905;GO:0051301;GO:0051881;GO:0005737;GO:0060612;GO:0005741;GO:0005811	K19366-ko04144 Endocytosis	-
Csa1G422990	14.6003	286.951	-4.29673	0	0	down	Csa1G422990	Xyloglucan endotransglucosylase/hydrolase; contains IPR008264 (Beta-glucanase), IPR008985 (Concanavalin A-like lectin/glucanases superfamily), IPR016455 (Xyloglucan endotransglucosylase/hydrolase)	GO:0010411;GO:0016762;GO:0042546;GO:0048046;GO:0071555;GO:0004553;GO:0005618;GO:0005794	K14504-ko04075 Plant hormone signal transduction	-
Csa7G073380	99.5666	436.839	-2.13337	0	0	down	Csa7G073380	Elicitor-responsive protein; contains IPR008973 (C2 calcium/lipid-binding domain, CaLB)	-	-	KOG1011-Neurotransmitter release regulator, UNC-13[TU]
Csa1G611290	2.40136	179.782	-6.22626	0	0	down	Csa1G611290	Beta-glucosidase D7; contains IPR001360 (Glycoside hydrolase, family 1), IPR017853 (Glycoside hydrolase, superfamily)	GO:0102483;GO:1901657;GO:0004553;GO:0005975;GO:0008422	K01188-ko00500 Starch and sucrose metabolism;ko00460 Cyanoamino acid metabolism;ko00940 Phenylpropanoid biosynthesis	KOG0626-Beta-glucosidase, lactase phlorizinhydrolase, and related proteins[G]
Csa6G344240	55.3929	513.841	-3.21355	0	0	down	Csa6G344240	Basic blue copper protein; contains IPR008972 (Cupredoxin)	GO:0009055;GO:0046872;GO:0055114	-	-
Csa2G298280	8.10385	169.241	-4.38433	0	0	down	Csa2G298280	Cytochrome P450; contains IPR001128 (Cytochrome P450)	GO:0016020;GO:0016021;GO:0016705;GO:0016709;GO:0020037;GO:0040008;GO:0044550;GO:0004497;GO:0005506;GO:0007275	-	KOG0156-Cytochrome P450 CYP2 subfamily[Q]
Csa4G554680	0.918407	175.112	-7.57493	0	0	down	Csa4G554680	Aspartic proteinase nepenthesin-1, putative; contains IPR001461 (Peptidase A1), IPR021109 (Aspartic peptidase)	GO:0004190;GO:0005576	-	KOG1339-Aspartyl protease[O]
Csa6G517220	21.5624	307.179	-3.83249	0	0	down	Csa6G517220	Putative auxin/aluminum-responsive protein; contains IPR024286 (Domain of unknown function DUF3700)	-	-	KOG0571-Asparagine synthase (glutamine-hydrolyzing)[E]
Csa1G445860	199.508	679.41	-1.76783	0	0	down	Csa1G445860	Chlorophyll a-b binding protein 3, chloroplastic; contains IPR022796 (Chlorophyll A-B binding protein), IPR023329 (Chlorophyll a/b binding protein domain)	GO:0009765;GO:0016021;GO:0016168;GO:0018298;GO:0046872;GO:0009522;GO:0009523;GO:0009535	K08912-ko00196 Photosynthesis - antenna proteins	-
Csa2G409500	19.7372	399.749	-4.34011	0	0	down	Csa2G409500	Unknown protein	-	-	-
Csa1G423290	6.15897	246.781	-5.3244	0	0	down	Csa1G423290	Aldose 1-epimerase, putative; contains IPR008183 (Aldose 1-/Glucose-6-phosphate 1-epimerase), IPR011013 (Galactose mutarotase-like domain)	GO:0047938;GO:0005975;GO:0016853;GO:0030246	K01792-ko00010 Glycolysis / Gluconeogenesis	KOG1594-Uncharacterized enzymes related to aldose 1-epimerase[G]
Csa7G037540	86.3132	593.102	-2.78063	0	0	down	Csa7G037540	Unknown protein	-	-	-
Csa2G264620	4.33615	140.045	-5.01333	0	0	down	Csa2G264620	Endo-1,4-beta-xylanase A; contains IPR001000 (Glycoside hydrolase, family 10), IPR008979 (Galactose-binding domain-like), IPR017853 (Glycoside hydrolase, superfamily)	GO:0004553;GO:0005975;GO:0016021	-	-
Csa3G779010	13.0455	340.373	-4.70549	0	0	down	Csa3G779010	Harpin inducing protein 1-like 9; contains IPR004864 (Late embryogenesis abundant protein, LEA-14)	GO:0010150;GO:0016021;GO:0046658;GO:0051607;GO:0051707;GO:0004871;GO:0009506;GO:0009507	-	-
Csa3G645940	53.484	353.933	-2.7263	0	0	down	Csa3G645940	Protein TIFY; contains IPR010399 (Tify), IPR018467 (CO/COL/TOC1, conserved site)	GO:0006355;GO:0006952;GO:0009611;GO:0009753;GO:0031347;GO:1903507;GO:2000022;GO:0003714;GO:0005634;GO:0006351	K13464-ko04075 Plant hormone signal transduction	-
Csa6G525220	14.6171	119.453	-3.03072	0	0	down	Csa6G525220	Early-responsive to dehydration; contains IPR003864 (Domain of unknown function DUF221)	GO:0006811;GO:0009506;GO:0009507;GO:0009941;GO:0016020;GO:0016021;GO:0005773;GO:0005774;GO:0005886	-	KOG1134-Uncharacterized conserved protein[R]
Csa1G153540	0.351118	939.31	-11.3854	0	0	down	Csa1G153540	Histidine-containing phosphotransfer protein; contains IPR008207 (Signal transduction histidine kinase, phosphotransfer (Hpt) domain)	GO:0005634;GO:0005829;GO:0009736;GO:0009927;GO:0016310;GO:0043424;GO:0080038;GO:0000160;GO:0004871;GO:0005622	-	KOG4747-Two-component phosphorelay intermediate involved in MAP kinase cascade regulation[T]
Csa4G110050	31.5531	271.993	-3.10771	0	0	down	Csa4G110050	Phi-1-like phosphate-induced protein; contains IPR006766 (Phosphate-induced protein 1)	GO:0005829;GO:0009505;GO:0009506;GO:0048046;GO:0005615;GO:0005618;GO:0005794	-	-
Csa6G183190	16.2232	148.397	-3.19333	0	0	down	Csa6G183190	Asparagine synthetase; contains IPR000583 (Class II glutamine amidotransferase domain), IPR006426 (Asparagine synthase, glutamine-hydrolyzing), IPR017932 (Glutamine amidotransferase type 2 domain)	GO:0006541;GO:0070981;GO:0004066;GO:0005524;GO:0006529	K01953-ko00250 Alanine, aspartate and glutamate metabolism	KOG0571-Asparagine synthase (glutamine-hydrolyzing)[E]
CsaUNG030420	329.691	856.522	-1.37737	0	0	down	CsaUNG030420	Transcript antisense to ribosomal rna protein	-	-	-
Csa6G423990	20.8384	258.57	-3.63324	0	0	down	Csa6G423990	Catalytic/ hydrolase; contains IPR010237 (Pyrimidine 5-nucleotidase), IPR023214 (HAD-like domain)	GO:0006206;GO:0008252;GO:0047405;GO:0005634;GO:0005737;GO:0005829	-	KOG3109-Haloacid dehalogenase-like hydrolase[R]
Csa7G041870	5.66924	196.037	-5.11183	0	0	down	Csa7G041870	Auxin induced-like protein; contains IPR004877 (Cytochrome b561, eukaryote), IPR005018 (DOMON domain), IPR017214 (Uncharacterised conserved protein UCP037471)	GO:0016021;GO:0046872;GO:0055114	-	KOG4293-Predicted membrane protein, contains DoH and Cytochrome b-561/ferric reductase transmembrane domains[T]
Csa1G665890	7.7364	113.371	-3.87325	0	0	down	Csa1G665890	Transcriptional activator, TenA family; contains IPR016084 (Haem oxygenase-like, multi-helical), IPR023214 (HAD-like domain)	GO:0005739;GO:0005829	-	KOG2598-Phosphomethylpyrimidine kinase[HK]
Csa6G499090	127.76	438.165	-1.77803	0	0	down	Csa6G499090	Mitochondrial carrier family; contains IPR002030 (Mitochondrial brown fat uncoupling protein), IPR023395 (Mitochondrial carrier domain)	GO:0006412;GO:0006839;GO:0015992;GO:0016021;GO:0017077;GO:0031966;GO:0003735;GO:0005310;GO:0005743	-	KOG0759-Mitochondrial oxoglutarate/malate carrier proteins[C]
Csa4G000820	191.619	713.366	-1.8964	0	0	down	Csa4G000820	Unknown protein	-	-	-
Csa2G252050	106.109	281.881	-1.40954	0	0	down	Csa2G252050	Arginine decarboxylase; contains IPR000183 (Ornithine/DAP/Arg decarboxylase)	GO:0009446;GO:0006527;GO:0008295;GO:0008792	K01583-ko00330 Arginine and proline metabolism	-
Csa5G383850	56.6341	195.374	-1.7865	0	0	down	Csa5G383850	Nitrate reductase; contains IPR001834 (NADH:cytochrome b5 reductase (CBR)), IPR008335 (Eukaryotic molybdopterin oxidoreductase), IPR014756 (Immunoglobulin E-set), IPR017938 (Riboflavin synthase-like beta-barrel)	GO:0030151;GO:0042128;GO:0043546;GO:0050464;GO:0006809;GO:0009703;GO:0020037	K10534-ko00910 Nitrogen metabolism	KOG0535-Sulfite oxidase, molybdopterin-binding component[C]
Csa2G006880	15.9976	200.037	-3.64434	0	0	down	Csa2G006880	Blue copper protein; contains IPR008972 (Cupredoxin)	GO:0009055;GO:0009646;GO:0015690;GO:0031225;GO:0046658;GO:0046872;GO:0050832;GO:0055114;GO:0070417;GO:1901141;GO:0005773;GO:0005886;GO:0006979	-	-
Csa3G819840	0.336205	518.169	-10.5899	0	0	down	Csa3G819840	Werner Syndrome-like exonuclease; contains IPR012337 (Ribonuclease H-like domain)	GO:0005737;GO:0008408;GO:0046872;GO:0003676;GO:0003677;GO:0005634	-	KOG4373-Predicted 3'-5' exonuclease[R]
Csa1G575130	17.4808	219.529	-3.65057	0	0	down	Csa1G575130	Inositol oxygenase; contains IPR007828 (Inositol oxygenase)	GO:0019853;GO:0050113;GO:0005506;GO:0005737;GO:0019310	K00469-ko00053 Ascorbate and aldarate metabolism;ko00562 Inositol phosphate metabolism	KOG1573-Aldehyde reductase[R]
Csa7G234160	225.535	521.5	-1.20932	0	0	down	Csa7G234160	Protein FRIGIDA, putative; contains IPR012474 (Frigida-like)	GO:0009908;GO:0030154	-	-
Csa3G119500	19.3284	126.99	-2.71592	0	0	down	Csa3G119500	Transcription factor MYC2; contains IPR011598 (Myc-type, basic helix-loop-helix (bHLH) domain), IPR025610 (Transcription factor MYC/MYB N-terminal)	GO:0006355;GO:0044212;GO:0003700;GO:0005634;GO:0006351	-	-
Csa6G516960	9.50595	192.328	-4.3386	0	0	down	Csa6G516960	F-box family protein; contains IPR001810 (F-box domain, cyclin-like)	GO:0005634;GO:0016567	-	-
Csa1G435790	5.76371	344.075	-5.89958	0	0	down	Csa1G435790	Jasmonate ZIM domain protein f; contains IPR018467 (CO/COL/TOC1, conserved site)	GO:0006355;GO:0006952;GO:0009611;GO:0031347;GO:1903507;GO:2000022;GO:0003714;GO:0005634;GO:0006351	-	-
Csa2G263940	15.7633	137.291	-3.12259	0	0	down	Csa2G263940	Proline-rich protein; contains IPR006041 (Pollen Ole e 1 allergen/extensin)	GO:0005576;GO:0005618;GO:0009664	-	-
Csa6G523330	59.6619	266.968	-2.16178	0	0	down	Csa6G523330	Glutamate-gated kainate-type ion channel receptor subunit GluR5; contains IPR006946 (Protein of unknown function DUF642), IPR008979 (Galactose-binding domain-like)	GO:0016021	-	-
Csa3G845500	13.3456	92.5995	-2.79464	0	0	down	Csa3G845500	Respiratory burst oxidase-like protein; contains IPR000778 (Cytochrome b245, heavy chain), IPR011992 (EF-hand-like domain), IPR013130 (Ferric reductase transmembrane component-like domain), IPR017938 (Riboflavin synthase-like beta-barrel)	GO:0050664;GO:0004601;GO:0005509;GO:0016021	-	KOG0039-Ferric reductase, NADH/NADPH oxidase and related proteins[PQ]
Csa5G207940	25.3046	165.485	-2.70923	0	0	down	Csa5G207940	Zinc finger CCCH domain-containing protein; contains IPR020683 (Ankyrin repeat-containing domain)	GO:0006355;GO:0009409;GO:0010200;GO:0046872;GO:0050832;GO:0003677;GO:0003700;GO:0005634	-	KOG1595-CCCH-type Zn-finger protein[R]
Csa2G309370	454.58	989.734	-1.12251	0	0	down	Csa2G309370	Pollen allergen Phl p; contains IPR006041 (Pollen Ole e 1 allergen/extensin)	GO:0005615	-	-
Csa7G372360	190.582	727.826	-1.93318	0	0	down	Csa7G372360	Lipid binding protein, putative; contains IPR016140 (Bifunctional inhibitor/plant lipid transfer protein/seed storage helical domain)	GO:0008270;GO:0009506;GO:0009862;GO:0043621;GO:0048046;GO:0005504;GO:0005783;GO:0006869	-	-
Csa7G432470	82.9134	363.293	-2.13146	0	0	down	Csa7G432470	Blue copper protein, putative; contains IPR008972 (Cupredoxin)	GO:0055114;GO:0009055;GO:0016021;GO:0046872	-	-
Csa1G022510	2.28715	334.166	-7.19087	0	0	down	Csa1G022510	Lipid transfer protein; contains IPR016140 (Bifunctional inhibitor/plant lipid transfer protein/seed storage helical domain)	GO:0031225;GO:0005886;GO:0006869;GO:0008289	-	-
Csa5G623360	59.269	292.588	-2.30352	0	0	down	Csa5G623360	Aquaporin 2; contains IPR000425 (Major intrinsic protein), IPR023271 (Aquaporin-like)	GO:0005215;GO:0005886;GO:0016021	-	KOG0223-Aquaporin (major intrinsic protein family)[G]
Csa3G836520	12.3589	177.944	-3.8478	0	0	down	Csa3G836520	Carbonic anhydrase; contains IPR001765 (Carbonic anhydrase)	GO:0015976;GO:0004089;GO:0008270;GO:0009570	K01673-ko00910 Nitrogen metabolism	KOG1578-Predicted carbonic anhydrase involved in protection against oxidative damage[P]
Csa5G647250	19.6369	178.435	-3.18376	0	0	down	Csa5G647250	Putative beta-1,3-galactosyltransferase 8; contains IPR002659 (Glycosyl transferase, family 31), IPR025298 (Domain of unknown function DUF4094)	GO:0016021;GO:0000139;GO:0006486;GO:0008378	-	KOG2288-Galactosyltransferases[G]
Csa3G116790	51.4715	354.92	-2.78565	0	0	down	Csa3G116790	Blue copper protein, putative; contains IPR008972 (Cupredoxin)	GO:0009055;GO:0046872;GO:0055114	-	-
Csa3G252490	242.808	539.897	-1.15287	0	0	down	Csa3G252490	Glyceraldehyde-3-phosphate dehydrogenase A; contains IPR020831 (Glyceraldehyde/Erythrose phosphate dehydrogenase family)	GO:0019253;GO:0047100;GO:0050661;GO:0051287;GO:0006006;GO:0009507;GO:0016620	K05298-ko01200 Carbon metabolism;ko00710 Carbon fixation in photosynthetic organisms	KOG0657-Glyceraldehyde 3-phosphate dehydrogenase[G]
Csa2G028480	27.3581	337.104	-3.62315	0	0	down	Csa2G028480	Lipoxygenase; contains IPR000907 (Lipoxygenase)	GO:0046872;GO:0005737;GO:0016702;GO:0031408	-	-
Csa5G153020	307.204	688.201	-1.16363	0	0	down	Csa5G153020	Aquaporin protein 7; contains IPR000425 (Major intrinsic protein), IPR023271 (Aquaporin-like)	GO:0009506;GO:0009992;GO:0015250;GO:0015254;GO:0016021;GO:0034220;GO:0005215;GO:0005773;GO:0005887	-	KOG0223-Aquaporin (major intrinsic protein family)[G]
Csa3G404000	0.135137	220.545	-10.6724	0	0	down	Csa3G404000	Solute carrier family 22 member 15-like protein; contains IPR005828 (General substrate transporter), IPR016196 (Major facilitator superfamily domain, general substrate transporter)	GO:0009705;GO:0016021;GO:0022857;GO:0022891;GO:0042631;GO:0005524;GO:0006811;GO:0009535	-	KOG0255-Synaptic vesicle transporter SVOP and related transporters (major facilitator superfamily)[R]
Csa2G037230	62.6401	271.789	-2.11733	0	0	down	Csa2G037230	UDP-glucuronate 5-epimerase, putative; contains IPR001509 (NAD-dependent epimerase/dehydratase), IPR008089 (Nucleotide sugar epimerase)	GO:0005975;GO:0016021;GO:0016857;GO:0032580;GO:0033481;GO:0050378;GO:0050662;GO:0050829;GO:0050832;GO:0005768;GO:0005794;GO:0005802	K08679-ko00500 Starch and sucrose metabolism;ko00520 Amino sugar and nucleotide sugar metabolism	KOG1371-UDP-glucose 4-epimerase/UDP-sulfoquinovose synthase[M]
Csa6G010030	12.4231	128.933	-3.37552	0	0	down	Csa6G010030	Nematode-resistance protein; contains IPR009743 (Hs1pro-1, C-terminal), IPR009869 (Hs1pro-1, N-terminal)	GO:0009751;GO:0009816;GO:0005737;GO:0006952;GO:0006979	-	-
Csa4G358690	4.81239	142.334	-4.88639	0	0	down	Csa4G358690	Chalcone synthase; contains IPR011141 (Polyketide synthase, type III), IPR016039 (Thiolase-like)	GO:0010584;GO:0016747;GO:0030639;GO:0080110;GO:0090439;GO:0005783;GO:0009058;GO:0009813	-	-
Csa3G176260	491.743	1064.99	-1.11487	0	0	down	Csa3G176260	Pectinesterase/pectinesterase inhibitor; contains IPR006501 (Pectinesterase inhibitor)	GO:0004857	-	-
Csa3G026150	156.57	457.751	-1.54776	0	0	down	Csa3G026150	Proline rich protein; contains IPR016140 (Bifunctional inhibitor/plant lipid transfer protein/seed storage helical domain)	-	-	-
Csa6G147580	3.10392	107.669	-5.11636	0	0	down	Csa6G147580	UDP-glycosyltransferase 1; contains IPR002213 (UDP-glucuronosyl/UDP-glucosyltransferase)	GO:0043231;GO:0052696;GO:0080043;GO:0080044;GO:0008152;GO:0009813;GO:0016758	-	KOG1192-UDP-glucuronosyl and UDP-glucosyl transferase[GC]
Csa6G520240	10.7847	87.9869	-3.0283	0	0	down	Csa6G520240	Trehalose-6-phosphate synthase; contains IPR001830 (Glycosyl transferase, family 20), IPR006379 (HAD-superfamily hydrolase, subfamily IIB), IPR023214 (HAD-like domain)	GO:0016757;GO:0003824;GO:0005829;GO:0005992	K16055-ko00500 Starch and sucrose metabolism	KOG1050-Trehalose-6-phosphate synthase component TPS1 and related subunits[G]
Csa6G072990	37.8355	165.492	-2.12895	0	0	down	Csa6G072990	Beta-amylase; contains IPR001554 (Glycoside hydrolase, family 14), IPR017853 (Glycoside hydrolase, superfamily)	GO:0000272;GO:0005737;GO:0016161	-	-
Csa3G164500	10.9419	158.09	-3.85281	0	0	down	Csa3G164500	Ring finger protein, putative; contains IPR013083 (Zinc finger, RING/FYVE/PHD-type)	GO:0016021;GO:0016567;GO:0006952;GO:0008270;GO:0010200	-	KOG4628-Predicted E3 ubiquitin ligase[O]
Csa6G491690	80.616	274.007	-1.76508	0	0	down	Csa6G491690	MYB transcription factor; contains IPR009057 (Homeodomain-like)	GO:0050832;GO:0006351;GO:2000022;GO:0009414;GO:2000031;GO:0009651;GO:0009723;GO:0009733;GO:0009737;GO:0009738;GO:0009739;GO:0009751;GO:0009753;GO:0010200;GO:0003677;GO:0042742;GO:0003700;GO:0046686;GO:0005634	-	KOG0048-Transcription factor, Myb superfamily[K]
Csa5G576700	0.193575	122.041	-9.30025	0	0	down	Csa5G576700	Zinc finger protein, putative; contains IPR000571 (Zinc finger, CCCH-type)	GO:0046872;GO:0003700;GO:0006355;GO:0044212	-	KOG1677-CCCH-type Zn-finger protein[R]
Csa3G000060	18.3655	116.707	-2.66783	0	0	down	Csa3G000060	Pectinesterase; contains IPR006501 (Pectinesterase inhibitor), IPR011050 (Pectin lyase fold/virulence factor)	GO:0030599;GO:0042545;GO:0045330;GO:0045490;GO:0004857;GO:0005576;GO:0005618	K01051-ko00040 Pentose and glucuronate interconversions;ko00500 Starch and sucrose metabolism	-
Csa3G073940	33.5583	189.853	-2.50014	0	0	down	Csa3G073940	Endoglucanase; contains IPR001701 (Glycoside hydrolase, family 9), IPR008928 (Six-hairpin glycosidase-like)	GO:0071555;GO:0005576;GO:0008810;GO:0030245	-	-
Csa6G492310	2.94177	84.9161	-4.85128	0	0	down	Csa6G492310	Indole-3-acetic acid-amido synthetase GH3.3, putative; contains IPR004993 (GH3 auxin-responsive promoter)	GO:0009733;GO:0016874	K14487-ko04075 Plant hormone signal transduction	-
Csa4G642520	15.9065	89.1576	-2.48675	0	0	down	Csa4G642520	Calcium-transporting ATPase 1; contains IPR001757 (Cation-transporting P-type ATPase), IPR023214 (HAD-like domain), IPR023298 (P-type ATPase, transmembrane domain), IPR024750 (Calcium-transporting P-type ATPase, N-terminal autoinhibitory domain)	GO:0005783;GO:0005886;GO:0005887;GO:0009706;GO:0016021;GO:0046872;GO:0005262;GO:0005388;GO:0005524	-	KOG0204-Calcium transporting ATPase[P]
Csa7G219200	183.548	384.78	-1.06788	0	0	down	Csa7G219200	GDP-L-galactose phosphorylase	GO:0052544;GO:0005737;GO:0080046;GO:0006006;GO:0080047;GO:0008928;GO:0009408;GO:0009753;GO:0010471;GO:0010472;GO:0080048;GO:0010473;GO:0010474;GO:0010475;GO:0016787;GO:0000166;GO:0019853;GO:0005085;GO:0042742;GO:0005634	K14190-ko00053 Ascorbate and aldarate metabolism	KOG2720-Predicted hydrolase (HIT family)[R]
Csa1G039830	8.59366	108.125	-3.65328	0	0	down	Csa1G039830	Cytochrome P450, putative; contains IPR001128 (Cytochrome P450)	GO:0008284;GO:0016020;GO:0016021;GO:0016705;GO:0016709;GO:0020037;GO:0035265;GO:0040009;GO:0044550;GO:0046622;GO:0048437;GO:0004497;GO:0005506;GO:0005783	-	KOG0156-Cytochrome P450 CYP2 subfamily[Q]
Csa2G270180	34.0099	133.857	-1.97667	0	0	down	Csa2G270180	Putative subtilisin serine protease; contains IPR009020 (Proteinase inhibitor, propeptide), IPR015500 (Peptidase S8, subtilisin-related), IPR023828 (Peptidase S8, subtilisin, Ser-active site)	GO:0009827;GO:0016020;GO:0004252;GO:0005618;GO:0008236	-	KOG4266-Subtilisin kexin isozyme-1/site 1 protease, subtilase superfamily[O]
Csa3G730800	9.86553	109.143	-3.46769	0	0	down	Csa3G730800	WRKY transcription factor 17; contains IPR003657 (DNA-binding WRKY)	GO:0070370;GO:0006970;GO:0009408;GO:0009409;GO:0009414;GO:0009651;GO:0010120;GO:0010200;GO:0010508;GO:0034605;GO:0042742;GO:0043565;GO:0003700;GO:0044212;GO:0005634;GO:0050832;GO:0006351	K13424-ko04016 MAPK signaling pathway - plant;ko04626 Plant-pathogen interaction	-
Csa2G252100	528.688	1240.33	-1.23023	0	0	down	Csa2G252100	RRNA intron-encoded homing endonuclease	-	-	-
Csa4G000810	72.1015	299.033	-2.0522	0	0	down	Csa4G000810	Trypsin inhibitor 1; contains IPR000737 (Proteinase inhibitor I7, squash)	GO:0004867;GO:0005576	-	-
Csa5G197120	300.091	697.4	-1.21659	0	0	down	Csa5G197120	Unknown protein	-	-	-
CsaUNG031640	28.9715	187.031	-2.69057	0	0	down	CsaUNG031640	Transcription factor, putative; contains IPR015300 (DNA-binding pseudobarrel domain), IPR016177 (DNA-binding, integrase-type)	GO:0006351;GO:0009741;GO:0009873;GO:0009910;GO:0045892;GO:0048366;GO:0048527;GO:0003677;GO:0003700;GO:0005634	-	-
Csa2G264570	18.3874	268.234	-3.8667	0	0	down	Csa2G264570	Chaperone protein dnaj 11; contains IPR001623 (DnaJ domain)	GO:0009570;GO:0005634;GO:0009507;GO:0009536	-	KOG0713-Molecular chaperone (DnaJ superfamily)[O]
Csa5G471600	7.47587	67.0522	-3.16497	0	0	down	Csa5G471600	Xenotropic and polytropic retrovirus receptor-like protein; contains IPR004331 (SPX, N-terminal), IPR004342 (EXS, C-terminal)	GO:0006817;GO:0016021;GO:0055062;GO:0055069;GO:0005794;GO:0005802;GO:0005886	-	KOG1162-Predicted small molecule transporter[U]
Csa4G214830	23.7416	163.597	-2.78466	0	0	down	Csa4G214830	Early response to dehydration 15-like protein; contains IPR009818 (Ataxin-2, C-terminal)	GO:0009644;GO:0005737;GO:0009414;GO:0009617	-	-
CsaUNG030430	1255.13	3183.1	-1.34259	0	0	down	CsaUNG030430	RRNA intron-encoded homing endonuclease	-	-	-
Csa7G432520	115.081	310.919	-1.43389	0	0	down	Csa7G432520	Blue copper protein; contains IPR008972 (Cupredoxin)	GO:0009055;GO:0046872;GO:0055114	-	-
Csa1G229500	174.225	350.702	-1.0093	0	0	down	Csa1G229500	Alkaline alpha galactosidase 3; contains IPR008811 (Raffinose synthase), IPR013785 (Aldolase-type TIM barrel)	GO:0052692;GO:0005975;GO:0008152;GO:0047274	K06617-ko00052 Galactose metabolism	-
Csa6G326930	130.508	382.372	-1.55084	0	0	down	Csa6G326930	Peroxidase; contains IPR010255 (Haem peroxidase)	GO:0020037;GO:0042744;GO:0046872;GO:0004601;GO:0005576;GO:0006979	K00430-ko00940 Phenylpropanoid biosynthesis	-
Csa4G051470	7.84384	124.656	-3.99025	0	0	down	Csa4G051470	WRKY transcription factor 21; contains IPR003657 (DNA-binding WRKY)	GO:0043565;GO:0003700;GO:0005634;GO:0006351	-	-
Csa3G782680	34.0371	172.536	-2.34172	0	0	down	Csa3G782680	Syntaxin, putative; contains IPR010989 (t-SNARE)	GO:0016192;GO:0005886;GO:0031201;GO:0006612;GO:0031348;GO:0006886;GO:0006887;GO:0006906;GO:0006952;GO:0009504;GO:0043495;GO:0009506;GO:0048278;GO:0009620;GO:0050832;GO:0009737;GO:0061025;GO:0010119;GO:0000149;GO:0072660;GO:0010148;GO:0005622;GO:0072661;GO:0016021;GO:0005802	K08486-ko04130 SNARE interactions in vesicular transport;ko04721 Synaptic vesicle cycle	KOG0810-SNARE protein Syntaxin 1 and related proteins[U]
Csa1G005520	32.8268	139.288	-2.08512	0	0	down	Csa1G005520	Aldehyde dehydrogenase, putative; contains IPR016161 (Aldehyde/histidinol dehydrogenase)	GO:0005759;GO:0009507;GO:0016620;GO:0046686;GO:0004029;GO:0005524;GO:0005739	K00128-ko00010 Glycolysis / Gluconeogenesis;ko00040 Pentose and glucuronate interconversions;ko00053 Ascorbate and aldarate metabolism;ko00620 Pyruvate metabolism;ko00071 Fatty acid degradation;ko00561 Glycerolipid metabolism;ko00280 Valine, leucine and isoleucine degradation;ko00310 Lysine degradation;ko00330 Arginine and proline metabolism;ko00340 Histidine metabolism;ko00380 Tryptophan metabol…	KOG2450-Aldehyde dehydrogenase[C]
Csa4G165920	88.028	184.207	-1.06529	0	0	down	Csa4G165920	Magnesium chelatase subunit; contains IPR003672 (CobN/magnesium chelatase)	GO:0009570;GO:0009706;GO:0010007;GO:0015979;GO:0015995;GO:0016851;GO:0005524;GO:0005739;GO:0009507	K03403-ko00860 Porphyrin and chlorophyll metabolism	-
Csa6G056560	35.2695	157.207	-2.15617	0	0	down	Csa6G056560	Tubby-like F-box protein; contains IPR001810 (F-box domain, cyclin-like), IPR025659 (Tubby C-terminal-like domain)	GO:0035091	-	KOG2502-Tub family proteins[R]
Csa2G307850	135.515	336.378	-1.31163	0	0	down	Csa2G307850	Transcription factor 2	GO:0006351;GO:0006970;GO:0009409;GO:0009414;GO:0009416;GO:0009611;GO:0009651;GO:0009736;GO:0009873;GO:0043565;GO:0045595;GO:0003677;GO:0071472;GO:0003700;GO:0005634	-	-
Csa1G168920	47.3099	258.643	-2.45075	0	0	down	Csa1G168920	Ccr4-associated factor, putative; contains IPR006941 (Ribonuclease CAF1), IPR012337 (Ribonuclease H-like domain)	GO:0003723;GO:0004535;GO:0005634;GO:0005737;GO:0006351;GO:0006355;GO:0008408;GO:0030014;GO:0042742;GO:0046872;GO:0000175;GO:0000289;GO:0003676	K12581-ko03018 RNA degradation	KOG0304-mRNA deadenylase subunit[A]
Csa1G420310	62.6308	224.432	-1.84133	0	0	down	Csa1G420310	CONSTANS-like protein; contains IPR000315 (Zinc finger, B-box), IPR010402 (CCT domain)	GO:0006355;GO:0008270;GO:0009416;GO:0009909;GO:0003700;GO:0005622;GO:0005634	-	KOG1601-GATA-4/5/6 transcription factors[K]
Csa6G425790	12.042	133.245	-3.46793	0	0	down	Csa6G425790	Ccr4-associated factor, putative; contains IPR006941 (Ribonuclease CAF1), IPR012337 (Ribonuclease H-like domain)	GO:0003723;GO:0004535;GO:0005634;GO:0005737;GO:0006351;GO:0006355;GO:0008408;GO:0030014;GO:0042742;GO:0046872;GO:0000175;GO:0000289;GO:0003676	K12581-ko03018 RNA degradation	KOG0304-mRNA deadenylase subunit[A]
Csa4G652740	10.0774	247.596	-4.61879	0	0	down	Csa4G652740	Unknown protein	-	-	-
Csa4G286940	9.32979	177.162	-4.24708	0	0	down	Csa4G286940	Lipoxygenase; contains IPR000907 (Lipoxygenase), IPR008976 (Lipase/lipooxygenase, PLAT/LH2), IPR027433 (Lipoxygenase, domain 3)	GO:0031408;GO:0046872;GO:0009507;GO:0016165;GO:0016702	-	-
Csa2G351660	8.55418	101.922	-3.57469	0	0	down	Csa2G351660	ADP,ATP carrier protein 2, mitochondrial; contains IPR002067 (Mitochondrial carrier protein), IPR023395 (Mitochondrial carrier domain)	GO:0005743;GO:0006412;GO:0016021;GO:0048653;GO:0055085;GO:0003735;GO:0005215;GO:0005347	K05863-ko04020 Calcium signaling pathway;ko04022 cGMP - PKG signaling pathway;ko05012 Parkinson's disease;ko05016 Huntington's disease;ko05166 HTLV-I infection	KOG0749-Mitochondrial ADP/ATP carrier proteins[C]
Csa3G121730	8.48508	84.8406	-3.32176	0	0	down	Csa3G121730	UDP-glycosyltransferase 1; contains IPR002213 (UDP-glucuronosyl/UDP-glucosyltransferase)	GO:0043231;GO:0052696;GO:0080043;GO:0080044;GO:0008152;GO:0009813;GO:0016758	-	KOG1192-UDP-glucuronosyl and UDP-glucosyl transferase[GC]
Csa2G338830	21.277	122.001	-2.51953	0	0	down	Csa2G338830	NAC domain protein; contains IPR003441 (No apical meristem (NAM) protein)	GO:0006351;GO:0006355;GO:0009611;GO:0009788;GO:0003677;GO:0003700;GO:0005634	-	-
Csa3G698470	19.4027	146.972	-2.92122	0	0	down	Csa3G698470	Putative Ras-related protein Rab; contains IPR001806 (Small GTPase superfamily), IPR002041 (Ran GTPase), IPR005225 (Small GTP-binding protein domain), IPR024156 (Small GTPase superfamily, ARF type), IPR027417 (P-loop containing nucleoside triphosphate hydrolase)	GO:0005886;GO:0007264;GO:0015031;GO:0005525;GO:0005622;GO:0005768	K07904-ko04144 Endocytosis;ko04972 Pancreatic secretion;ko04962 Vasopressin-regulated water reabsorption;ko04961 Endocrine and other factor-regulated calcium reabsorption	KOG0087-GTPase Rab11/YPT3, small G protein superfamily[U]
Csa4G648520	33.0963	109.01	-1.71971	0	0	down	Csa4G648520	Putative receptor protein kinase; contains IPR001611 (Leucine-rich repeat), IPR003591 (Leucine-rich repeat, typical subtype), IPR011009 (Protein kinase-like domain), IPR013210 (Leucine-rich repeat-containing N-terminal, type 2)	GO:0048281;GO:0005524;GO:0050832;GO:0005739;GO:0051302;GO:0005886;GO:0009664;GO:0009944;GO:0009965;GO:0010103;GO:0070370;GO:0010148;GO:2000027;GO:0016021;GO:0019199;GO:0030155;GO:0001558;GO:0042277;GO:0001944;GO:0042742;GO:0004674	K20718-ko04016 MAPK signaling pathway - plant	KOG1187-Serine/threonine protein kinase[T]
Csa5G428440	16.913	114.257	-2.75608	0	0	down	Csa5G428440	rRNA N-glycosidase; contains IPR000772 (Ricin B lectin domain), IPR001574 (Ribosome-inactivating protein)	GO:0030598;GO:0006952;GO:0017148;GO:0030246	-	-
Csa2G146400	73.5315	213.706	-1.53919	0	0	down	Csa2G146400	Putative UDP-glucose 4-epimerase; contains IPR001509 (NAD-dependent epimerase/dehydratase), IPR008089 (Nucleotide sugar epimerase)	GO:0005975;GO:0016021;GO:0016857;GO:0032580;GO:0033481;GO:0050378;GO:0050662;GO:0050829;GO:0050832;GO:0005768;GO:0005794;GO:0005802	K08679-ko00500 Starch and sucrose metabolism;ko00520 Amino sugar and nucleotide sugar metabolism	KOG1371-UDP-glucose 4-epimerase/UDP-sulfoquinovose synthase[M]
Csa7G446840	0.276516	181.939	-9.36188	0	0	down	Csa7G446840	Pyridoxal biosynthesis lyase PdxS; contains IPR001852 (Vitamin B6 biosynthesis protein), IPR013785 (Aldolase-type TIM barrel)	GO:0042823;GO:0046982;GO:0003824;GO:0005829;GO:0042819	K06215-ko00750 Vitamin B6 metabolism	KOG1606-Stationary phase-induced protein, SOR/SNZ family[H]
Csa1G145980	15.7233	116.748	-2.89242	0	0	down	Csa1G145980	Prephenate dehydratase, putative; contains IPR001086 (Prephenate dehydratase)	GO:0009570;GO:0016597;GO:0047769;GO:0004664;GO:0009094;GO:0009507	K05359-ko01230 Biosynthesis of amino acids;ko00400 Phenylalanine, tyrosine and tryptophan biosynthesis	KOG2797-Prephenate dehydratase[E]
Csa3G872740	3.15488	92.9802	-4.88127	0	0	down	Csa3G872740	Thaumatin-like protein 3; contains IPR001938 (Thaumatin)	GO:0005576;GO:0006952	-	-
Csa3G119780	11.1422	121.988	-3.45264	0	0	down	Csa3G119780	C2 domain-containing protein; contains IPR008973 (C2 calcium/lipid-binding domain, CaLB)	-	-	-
Csa6G079750	25.4207	117.514	-2.20875	0	0	down	Csa6G079750	CER1 protein, putative, expressed; contains IPR006694 (Fatty acid hydroxylase), IPR021940 (Uncharacterised domain Wax2, C-terminal)	GO:0016021;GO:0016491;GO:0005506;GO:0005789;GO:0006633	K15404-ko00073 Cutin, suberine and wax biosynthesis	-
Csa2G354820	13.6037	200.545	-3.88186	0	0	down	Csa2G354820	Zinc-finger protein 1; contains IPR015880 (Zinc finger, C2H2-like)	GO:0044212;GO:0006351;GO:0045892;GO:0006979;GO:0046872;GO:0009409;GO:0009414;GO:0009611;GO:0009644;GO:0009651;GO:0009737;GO:0010117;GO:0010200;GO:0015979;GO:0003676;GO:0035264;GO:0003700;GO:0043565;GO:0005634	-	-
Csa4G309180	71.6068	211.59	-1.5631	0	0	down	Csa4G309180	Vacuolar cation/proton exchanger 1a, putative; contains IPR004713 (Calcium/proton exchanger)	GO:0006882;GO:0009631;GO:0009651;GO:0009705;GO:0015369;GO:0016020;GO:0016021;GO:0030026;GO:0055062;GO:0005773;GO:0005774;GO:0006816	-	KOG1397-Ca2+/H+ antiporter VCX1 and related proteins[P]
Csa6G425720	0.961518	185.511	-7.59198	0	0	down	Csa6G425720	NAC-domain protein; contains IPR003441 (No apical meristem (NAM) protein)	GO:0006351;GO:0006355;GO:0003677;GO:0003700;GO:0005634	-	-
Csa3G026660	45.8371	257.039	-2.4874	0	0	down	Csa3G026660	Cortical cell-delineating protein; contains IPR016140 (Bifunctional inhibitor/plant lipid transfer protein/seed storage helical domain)	GO:0005576	-	-
Csa7G012940	67.7881	229.14	-1.75712	0	0	down	Csa7G012940	Glyoxylate/hydroxypyruvate reductase B; contains IPR006139 (D-isomer specific 2-hydroxyacid dehydrogenase, catalytic domain), IPR016040 (NAD(P)-binding domain)	GO:0016616;GO:0051287;GO:0005777;GO:0008465;GO:0009854	K15893-ko01200 Carbon metabolism;ko00630 Glyoxylate and dicarboxylate metabolism;ko00260 Glycine, serine and threonine metabolism	KOG0069-Glyoxylate/hydroxypyruvate reductase (D-isomer-specific 2-hydroxy acid dehydrogenase superfamily)[C]
Csa2G010170	43.4049	188.796	-2.1209	0	0	down	Csa2G010170	Synovial sarcoma associated ss18 protein, putative; contains IPR007726 (SSXT)	GO:0008283;GO:0009955;GO:0048366;GO:0003713;GO:0006351;GO:0006355	-	KOG3227-Calcium-responsive transcription coactivator[K]
Csa3G826650	34.3967	182.238	-2.40548	0	0	down	Csa3G826650	Aquaporin; contains IPR000425 (Major intrinsic protein), IPR023271 (Aquaporin-like)	GO:0005215;GO:0015840;GO:0016021	-	KOG0223-Aquaporin (major intrinsic protein family)[G]
Csa1G696520	46.2761	219.03	-2.24279	0	0	down	Csa1G696520	5'-methylthioadenosine/S-adenosylhomocysteine nucleosidase; contains IPR018017 (Nucleoside phosphorylase)	GO:0045735;GO:0003824;GO:0009116;GO:0016021	-	-
Csa4G285780	66.1301	241.974	-1.87147	0	0	down	Csa4G285780	Peroxidase; contains IPR010255 (Haem peroxidase)	GO:0005794;GO:0006979;GO:0009908;GO:0020037;GO:0042744;GO:0046872;GO:0002215;GO:0004601;GO:0005576	K00430-ko00940 Phenylpropanoid biosynthesis	-
Csa1G039020	27.4616	139.89	-2.3488	0	0	down	Csa1G039020	Synaptosomal associated protein, putative; contains IPR000727 (Target SNARE coiled-coil domain)	GO:0009504;GO:0009507;GO:0009612;GO:0009737;GO:0015031;GO:0016021;GO:0016192;GO:0051707;GO:0061025;GO:0000911;GO:0005484;GO:0005886	-	KOG3065-SNAP-25 (synaptosome-associated protein) component of SNARE complex[U]
Csa7G447930	0.426268	70.8051	-7.37595	0	0	down	Csa7G447930	Choline dehydrogenase; contains IPR012132 (Glucose-methanol-choline oxidoreductase)	GO:0016614;GO:0046593;GO:0050660	K08248-ko00460 Cyanoamino acid metabolism	KOG1238-Glucose dehydrogenase/choline dehydrogenase/mandelonitrile lyase (GMC oxidoreductase family)[R]
Csa6G499150	23.3512	173.161	-2.89054	0	0	down	Csa6G499150	Unknown protein	-	-	-
Csa5G151500	76.5617	362.647	-2.24387	0	0	down	Csa5G151500	Gb|AAF04428.1	-	-	-
Csa6G522670	3.80675	39.2128	-3.36469	0	0	down	Csa6G522670	Glycogen synthase; contains IPR011835 (Glycogen/starch synthase, ADP-glucose type)	GO:0009501;GO:0009507;GO:0019252;GO:0033201;GO:0004373;GO:0005982;GO:0009011	K00703-ko00500 Starch and sucrose metabolism	KOG0971-Microtubule-associated protein dynactin DCTN1/Glued[DZ]
Csa2G382470	43.2513	366.223	-3.08191	0	0	down	Csa2G382470	Unknown protein	-	-	-
Csa1G031900	64.3595	150.203	-1.22269	0	0	down	Csa1G031900	ARGONAUTE 1; contains IPR003100 (Argonaute/Dicer protein, PAZ), IPR012337 (Ribonuclease H-like domain), IPR014811 (Domain of unknown function DUF1785), IPR024357 (Argonaut, glycine-rich domain)	GO:0003676;GO:0003743;GO:0031047	-	KOG1041-Translation initiation factor 2C (eIF-2C) and related proteins[J]
Csa3G150000	1.75906	60.9037	-5.11366	0	0	down	Csa3G150000	Xyloglucan-specific endoglucanase inhibitor protein; contains IPR001461 (Peptidase A1), IPR021109 (Aspartic peptidase)	GO:0042802;GO:0045735;GO:0004190;GO:0006508;GO:0030163	-	KOG1339-Aspartyl protease[O]
Csa6G128650	40.8443	193.915	-2.24722	0	0	down	Csa6G128650	O-methyltransferase, putative; contains IPR016461 (Caffeate O-methyltransferase (COMT) family)	GO:0008171;GO:0009821;GO:0042802	-	KOG3178-Hydroxyindole-O-methyltransferase and related SAM-dependent methyltransferases[R]
Csa4G314460	63.748	174	-1.44863	0	0	down	Csa4G314460	Patellin-6, putative; contains IPR001251 (CRAL-TRIO domain), IPR009038 (GOLD), IPR011074 (CRAL/TRIO, N-terminal domain)	GO:0007049;GO:0008289;GO:0016021;GO:0051301;GO:0005737;GO:0005886;GO:0006810	-	KOG1471-Phosphatidylinositol transfer protein SEC14 and related proteins[I]
Csa7G236290	23.7059	89.2033	-1.91185	0	0	down	Csa7G236290	Receptor-like protein kinase; contains IPR011009 (Protein kinase-like domain)	GO:0004674;GO:0005524;GO:0016021	-	KOG1187-Serine/threonine protein kinase[T]
Csa1G535800	15.9993	97.6904	-2.61021	0	0	down	Csa1G535800	Auxilin-like protein; contains IPR001623 (DnaJ domain)	GO:0005829;GO:0005886	-	KOG0431-Auxilin-like protein and related proteins containing DnaJ domain[R]
Csa5G608380	31.2394	169.798	-2.44238	0	0	down	Csa5G608380	AP2 domain-containing transcription factor; contains IPR015300 (DNA-binding pseudobarrel domain), IPR016177 (DNA-binding, integrase-type)	GO:0006351;GO:0009873;GO:0045892;GO:0003677;GO:0003700;GO:0005634	-	-
Csa4G286950	38.7305	630.928	-4.02593	0	0	down	Csa4G286950	Lipoxygenase; contains IPR000907 (Lipoxygenase)	GO:0009570;GO:0009611;GO:0009617;GO:0009620;GO:0009695;GO:0009753;GO:0009941;GO:0016165;GO:0016702;GO:0031408;GO:0034440;GO:0005737;GO:0046872;GO:0009507;GO:0080027;GO:0009535	-	-
Csa6G008680	77.3393	217.531	-1.49195	0	0	down	Csa6G008680	Ribulose bisphosphate carboxylase/oxygenase activase 1; contains IPR027417 (P-loop containing nucleoside triphosphate hydrolase)	GO:0005524;GO:0009570	-	KOG0651-26S proteasome regulatory complex, ATPase RPT4[O]
Csa6G318160	14.8429	136.969	-3.20601	0	0	down	Csa6G318160	Ethylene-responsive transcription factor 5; contains IPR016177 (DNA-binding, integrase-type)	GO:0005737;GO:0005886;GO:0006351;GO:0008219;GO:0009723;GO:0009735;GO:0009753;GO:0009873;GO:0010286;GO:0045893;GO:0051707;GO:0003677;GO:0003700;GO:0005634	-	-
Csa3G405510	5.52045	59.7855	-3.43694	0	0	down	Csa3G405510	Scarecrow-like 1 transcription factor; contains IPR005202 (Transcription factor GRAS)	GO:0006355;GO:0043565;GO:0003700;GO:0005634;GO:0006351	-	-
Csa5G198220	105.046	261.73	-1.31705	0	0	down	Csa5G198220	Fructose-1,6-bisphosphatase class 1; contains IPR000146 (Fructose-1,6-bisphosphatase class 1/Sedoheputulose-1,7-bisphosphatase)	GO:0042132;GO:0046872;GO:0050278;GO:0005975;GO:0009507;GO:0019253	K01100-ko01200 Carbon metabolism;ko00710 Carbon fixation in photosynthetic organisms	KOG1458-Fructose-1,6-bisphosphatase[G]
Csa1G522540	165.121	434.131	-1.39461	0	0	down	Csa1G522540	Expansin; contains IPR007118 (Expansin/Lol pI), IPR014733 (Barwin-like endoglucanase)	GO:0006949;GO:0009505;GO:0009506;GO:0009664;GO:0016020;GO:0005576;GO:0005618;GO:0005829	-	-
Csa3G159420	116.99	366.273	-1.64654	0	0	down	Csa3G159420	Phylloplanin, putative	-	-	-
Csa4G008800	26.1144	127.083	-2.28286	0	0	down	Csa4G008800	Serine carboxypeptidase, putative; contains IPR001563 (Peptidase S10, serine carboxypeptidase)	GO:0009505;GO:0009506;GO:0016747;GO:0019748;GO:0004180;GO:0004185;GO:0005576	-	KOG1282-Serine carboxypeptidases (lysosomal cathepsin A)[OE]
Csa4G646260	3.24492	69.1964	-4.41444	0	0	down	Csa4G646260	Putative nuclease HARBI1; contains IPR026103 (Harbinger transposase-derived nuclease)	GO:0005813;GO:0046872;GO:0004518;GO:0005634;GO:0005737	-	KOG4585-Predicted transposase[L]
Csa3G743400	215.192	498.246	-1.21124	0	0	down	Csa3G743400	Aquaporin; contains IPR000425 (Major intrinsic protein), IPR023271 (Aquaporin-like)	GO:0080170;GO:0005774;GO:0005887;GO:0006833;GO:0009705;GO:0009941;GO:0009992;GO:0015204;GO:0015250;GO:0015254;GO:0015840;GO:0016021;GO:0000326;GO:0034220;GO:0005215;GO:0042807;GO:0005773	-	KOG0223-Aquaporin (major intrinsic protein family)[G]
Csa4G642460	14.0962	124.304	-3.14049	0	0	down	Csa4G642460	Zinc-finger protein 1; contains IPR013087 (Zinc finger C2H2-type/integrase DNA-binding domain)	GO:0044212;GO:0006351;GO:0045892;GO:0006979;GO:0046872;GO:0009409;GO:0009414;GO:0009611;GO:0009644;GO:0009651;GO:0009737;GO:0010117;GO:0010200;GO:0015979;GO:0003676;GO:0035264;GO:0003700;GO:0043565;GO:0005634	-	-
Csa3G556210	10.4893	85.5636	-3.02808	0	0	down	Csa3G556210	Glycerophosphodiester phosphodiesterase, putative; contains IPR004129 (Glycerophosphoryl diester phosphodiesterase)	GO:0008081;GO:0008889;GO:0009507;GO:0009536;GO:0030643;GO:0046475;GO:0000287;GO:0006071;GO:0006629	K18696-ko00564 Glycerophospholipid metabolism	KOG2421-Predicted starch-binding protein[R]
Csa6G014570	17.1967	142.619	-3.05196	0	0	down	Csa6G014570	Sorghum bicolor protein targeted either to mitochondria or chloroplast proteins T50848	-	-	-
Csa6G343690	48.4063	187.518	-1.95376	0	0	down	Csa6G343690	Bidirectional sugar transporter N3; contains IPR004316 (SWEET sugar transporter)	GO:0005887;GO:0008643;GO:0016021;GO:0051119;GO:0051260;GO:0005783;GO:0005789;GO:0005886	-	KOG1623-Multitransmembrane protein[R]
Csa5G167120	31.8802	183.938	-2.52848	0	0	down	Csa5G167120	Ethylene-responsive transcription factor; contains IPR016177 (DNA-binding, integrase-type)	GO:0006351;GO:0009873;GO:0010200;GO:0003677;GO:0003700;GO:0005634	-	-
Csa6G327430	7.90441	111.552	-3.81891	0	0	down	Csa6G327430	WRKY transcription factor 31; contains IPR003657 (DNA-binding WRKY)	GO:0009624;GO:0009733;GO:0043565;GO:0003700;GO:0005634;GO:0006351	-	-
Csa6G486790	1.087	96.6742	-6.4747	0	0	down	Csa6G486790	Ethylene-responsive transcription factor; contains IPR016177 (DNA-binding, integrase-type)	GO:0006351;GO:0007275;GO:0009873;GO:0050832;GO:0003677;GO:0003700;GO:0005634	-	-
Csa3G017320	6.47498	104.17	-4.00793	0	0	down	Csa3G017320	Ethylene responsive transcription factor 1a; contains IPR016177 (DNA-binding, integrase-type)	GO:0005634;GO:0006351;GO:0006952;GO:0009873;GO:0010200;GO:0051301;GO:0001944;GO:0003677;GO:0003700	-	-
Csa1G665920	9.58324	98.144	-3.35631	0	0	down	Csa1G665920	GDSL esterase/lipase; contains IPR001087 (Lipase, GDSL)	GO:0005576;GO:0016042;GO:0016788	-	-
Csa6G106730	2.83424	121.324	-5.41976	0	0	down	Csa6G106730	Unknown protein	-	-	-
Csa1G025960	9.04143	71.2281	-2.97782	0	0	down	Csa1G025960	WRKY transcription factor 1; contains IPR003657 (DNA-binding WRKY)	GO:0070370;GO:0006970;GO:0009408;GO:0009409;GO:0009414;GO:0009651;GO:0010120;GO:0010200;GO:0010508;GO:0034605;GO:0042742;GO:0043565;GO:0003700;GO:0044212;GO:0005634;GO:0050832;GO:0006351	K13424-ko04016 MAPK signaling pathway - plant;ko04626 Plant-pathogen interaction	-
Csa3G779020	1.71124	138.541	-6.33913	0	0	down	Csa3G779020	Harpin inducing protein 1-like 9; contains IPR004864 (Late embryogenesis abundant protein, LEA-14)	GO:0010150;GO:0016021;GO:0046658;GO:0051607;GO:0051707;GO:0004871;GO:0009506;GO:0009507	-	-
Csa6G521070	23.5259	175.714	-2.90091	0	0	down	Csa6G521070	Unknown protein	-	-	-
Csa4G047900	87.522	224.741	-1.36054	0	0	down	Csa4G047900	Phosphatidylcholine transfer protein, putative; contains IPR002913 (START domain), IPR023393 (START-like domain)	GO:1903955;GO:0005739;GO:0008289;GO:0016021	-	KOG2761-START domain-containing proteins involved in steroidogenesis/phosphatidylcholine transfer[I]
Csa3G119540	52.9963	158.25	-1.57824	0	0	down	Csa3G119540	Aspartic proteinase nepenthesin-1, putative; contains IPR001461 (Peptidase A1), IPR021109 (Aspartic peptidase)	GO:0016020;GO:0016021;GO:0030163;GO:0080167;GO:0004190;GO:0006508;GO:0009505	-	KOG1339-Aspartyl protease[O]
Csa3G816710	28.4588	182.239	-2.67888	0	0	down	Csa3G816710	VQ motif-containing protein; contains IPR008889 (VQ)	GO:0009651;GO:0010337;GO:0005516;GO:0005634;GO:0009414	-	-
Csa6G002370	0.553373	116.171	-7.71379	0	0	down	Csa6G002370	Unknown protein	-	-	-
Csa5G643330	31.6833	120.469	-1.92687	0	0	down	Csa5G643330	Tryptophan synthase beta chain; contains IPR023026 (Tryptophan synthase beta chain/beta chain-like)	GO:0030170;GO:0052684;GO:0000162;GO:0004834;GO:0005737	K06001-ko01230 Biosynthesis of amino acids;ko00260 Glycine, serine and threonine metabolism;ko00400 Phenylalanine, tyrosine and tryptophan biosynthesis	KOG1395-Tryptophan synthase beta chain[E]
Csa5G547610	8.09893	119.888	-3.88781	0	0	down	Csa5G547610	Nudix hydrolase; contains IPR015797 (NUDIX hydrolase domain-like)	GO:0005739;GO:0016787;GO:0046872	-	KOG2839-Diadenosine and diphosphoinositol polyphosphate phosphohydrolase[T]
Csa5G291680	0.0001	181.255	-20.7896	0	0	down	Csa5G291680	PHD finger protein; contains IPR013083 (Zinc finger, RING/FYVE/PHD-type)	GO:0009846;GO:0010208;GO:0022414;GO:0045893;GO:0048655;GO:0055046;GO:0071367;GO:0005634;GO:0006351;GO:0008270	-	KOG1844-PHD Zn-finger proteins[R]
Csa5G171680	0.762378	268.039	-8.45772	0	0	down	Csa5G171680	Transcription factor MYBL1	-	-	-
Csa2G099440	30.1713	161.403	-2.41942	0	0	down	Csa2G099440	Dehydrogenase/reductase SDR family member; contains IPR002347 (Glucose/ribitol dehydrogenase)	GO:0016020;GO:0016491	-	KOG1205-Predicted dehydrogenase[Q]
Csa3G866510	12.6943	51.4307	-2.01845	0	0	down	Csa3G866510	Auxin response factor, putative; contains IPR003311 (AUX/IAA protein), IPR010525 (Auxin response factor), IPR015300 (DNA-binding pseudobarrel domain)	GO:0048507;GO:0006351;GO:0006355;GO:0009733;GO:0009734;GO:0009793;GO:0009908;GO:0009942;GO:0010051;GO:0010305;GO:0016020;GO:0042802;GO:0003677;GO:0044212;GO:0003700;GO:0048364;GO:0005634	K14486-ko04075 Plant hormone signal transduction	-
Csa6G419460	14.278	113.884	-2.9957	0	0	down	Csa6G419460	Unknown protein	GO:0016021	-	-
Csa5G567300	10.5134	78.4014	-2.89865	0	0	down	Csa5G567300	Endo-1,4-beta-glucanase, putative; contains IPR001701 (Glycoside hydrolase, family 9), IPR008928 (Six-hairpin glycosidase-like)	GO:0030245;GO:0042547;GO:0005576;GO:0008810;GO:0009507	K01179-ko00500 Starch and sucrose metabolism	-
Csa2G223740	8.45714	66.3984	-2.97291	0	0	down	Csa2G223740	Ice binding protein, putative; contains IPR008546 (Domain of unknown function DUF828), IPR013666 (Pleckstrin-like, plant)	GO:0010305;GO:0009733;GO:0009734;GO:0010087	-	-
Csa6G483320	25.0881	93.7086	-1.90118	0	0	down	Csa6G483320	Serine/threonine protein kinase; contains IPR011009 (Protein kinase-like domain)	GO:0005524;GO:0005737;GO:0010098;GO:0010103;GO:0010229;GO:0040008;GO:0004672;GO:0004702;GO:0004709	[K04421-ko04010 MAPK signaling pathway;ko04912 GnRH signaling pathway;ko04722 Neurotrophin signaling pathway;ko05166 HTLV-I infection, K20717-ko04016 MAPK signaling pathway - plant]	KOG0198-MEKK and related serine/threonine protein kinases[T]
Csa2G237750	7.38666	46.2882	-2.64765	0	0	down	Csa2G237750	Guanine nucleotide-binding protein alpha-2 subunit; contains IPR001019 (Guanine nucleotide binding protein (G-protein), alpha subunit), IPR027417 (P-loop containing nucleoside triphosphate hydrolase)	GO:0005634;GO:0007186;GO:0046872;GO:0003924;GO:0004871;GO:0005525	-	KOG0082-G-protein alpha subunit (small G protein superfamily)[DT]
Csa1G596420	21.0203	128.104	-2.60746	0	0	down	Csa1G596420	Germin-like protein 6; contains IPR001929 (Germin)	GO:0030145;GO:0045735;GO:0048046;GO:0005576;GO:0005618;GO:0009734	-	-
Csa6G448080	0.118632	146.588	-10.2711	0	0	down	Csa6G448080	Unknown protein	-	-	-
Csa7G432600	89.0843	184.976	-1.0541	0	0	down	Csa7G432600	Phospholipase D; contains IPR008973 (C2 calcium/lipid-binding domain, CaLB), IPR015679 (Phospholipase D family), IPR024632 (Phospholipase D, C-terminal)	GO:0005783;GO:0005886;GO:0009536;GO:0016020;GO:0016042;GO:0046470;GO:0070290;GO:0004630;GO:0005509;GO:0005773	K01115-ko00564 Glycerophospholipid metabolism;ko00565 Ether lipid metabolism;ko04014 Ras signaling pathway;ko04072 Phospholipase D signaling pathway;ko04071 Sphingolipid signaling pathway;ko04024 cAMP signaling pathway;ko04144 Endocytosis;ko04666 Fc gamma R-mediated phagocytosis;ko04912 GnRH signaling pathway;ko04724 Glutamatergic synapse;ko05231 Choline metabolism in cancer	KOG1329-Phospholipase D1[I]
Csa4G630010	18.327	169.631	-3.21036	0	0	down	Csa4G630010	Ethylene-responsive transcription factor 6; contains IPR016177 (DNA-binding, integrase-type)	GO:0006351;GO:0009723;GO:0009737;GO:0009864;GO:0009873;GO:0010105;GO:0010200;GO:0016604;GO:0045892;GO:0003677;GO:0003700;GO:0005634	-	-
Csa2G351700	76.6362	154.685	-1.01323	0	0	down	Csa2G351700	Glycine dehydrogenase [decarboxylating] 2; contains IPR020581 (Glycine cleavage system P protein)	GO:0004375;GO:0005739;GO:0006546	K00281-ko01200 Carbon metabolism;ko00630 Glyoxylate and dicarboxylate metabolism;ko00260 Glycine, serine and threonine metabolism	KOG2040-Glycine dehydrogenase (decarboxylating)[E]
Csa2G100580	52.7144	213.006	-2.01463	0	0	down	Csa2G100580	E3 ubiquitin-protein ligase MARCH3; contains IPR011016 (Zinc finger, RING-CH-type), IPR013083 (Zinc finger, RING/FYVE/PHD-type), IPR022143 (Protein of unknown function DUF3675)	GO:0008270;GO:0016021;GO:0016567;GO:0016874;GO:0030659;GO:0031901;GO:0005764;GO:0005768;GO:0006897	-	KOG1609-Protein involved in mRNA turnover and stability[A]
Csa3G874350	7.50185	116.568	-3.95778	0	0	down	Csa3G874350	Early tobacco anther; contains IPR025870 (Glyoxalase-like domain)	GO:0005829	-	-
Csa4G269190	2.67457	79.791	-4.89885	0	0	down	Csa4G269190	GDSL esterase/lipase; contains IPR001087 (Lipase, GDSL)	GO:0016788;GO:0005576;GO:0016042;GO:0016298	-	-
Csa1G074910	9.7325	104.962	-3.43091	0	0	down	Csa1G074910	Pistil-specific extensin-like protein; contains IPR003882 (Pistil-specific extensin-like protein), IPR006041 (Pollen Ole e 1 allergen/extensin)	GO:0009505;GO:0009506;GO:0009753;GO:0005199;GO:0005576;GO:0005886	-	-
Csa6G518130	136.712	287.158	-1.0707	0	0	down	Csa6G518130	Glucose-6-phosphate/phosphate translocator-like protein; contains IPR004696 (Tpt phosphate/phosphoenolpyruvate translocator), IPR004853 (Domain of unknown function DUF250)	GO:0005215;GO:0016021;GO:0031969	-	KOG1441-Glucose-6-phosphate/phosphate and phosphoenolpyruvate/phosphate antiporter[GE]
Csa4G652690	182.096	626.871	-1.78347	0	0	down	Csa4G652690	Ribulose bisphosphate carboxylase large chain	GO:0016021	-	-
Csa3G638540	70.8019	196.442	-1.47225	0	0	down	Csa3G638540	Phosphoribulokinase/uridine kinase; contains IPR006082 (Phosphoribulokinase), IPR027417 (P-loop containing nucleoside triphosphate hydrolase)	GO:0009507;GO:0019253;GO:0005524;GO:0005975;GO:0008974	K00855-ko01200 Carbon metabolism;ko00710 Carbon fixation in photosynthetic organisms	KOG4203-Armadillo/beta-Catenin/plakoglobin[TZ]
Csa7G237300	4.13833	135.349	-5.0315	0	0	down	Csa7G237300	Adhesive/proline-rich protein	-	-	-
Csa6G349830	36.4452	123.196	-1.75715	0	0	down	Csa6G349830	Class E vacuolar protein-sorting machinery protein HSE1; contains IPR004152 (GAT), IPR008942 (ENTH/VHS)	GO:0019901;GO:0030276;GO:0045839;GO:0070062;GO:0005622;GO:0006886;GO:0007165	-	KOG1087-Cytosolic sorting protein GGA2/TOM1[U]
Csa6G500470	39.4472	117.6	-1.5759	0	0	down	Csa6G500470	Putative uncharacterized protein B1168F12.31	GO:0016021	-	-
Csa1G042760	62.7555	188.525	-1.58694	0	0	down	Csa1G042760	Thaumatin-like protein; contains IPR001938 (Thaumatin)	-	-	-
Csa5G148780	58.4638	175.894	-1.58909	0	0	down	Csa5G148780	DCD (Development and Cell Death) domain protein; contains IPR013989 (Development/cell death domain)	-	-	-
Csa2G354780	73.7438	215.959	-1.55017	0	0	down	Csa2G354780	Sigma factor sigb regulation protein rsbq, putative	GO:0016787;GO:1901601;GO:1902348;GO:0005634;GO:0005737;GO:0010223	-	-
Csa2G009490	55.521	156.827	-1.49807	0	0	down	Csa2G009490	CBL-interacting protein kinase 9; contains IPR020636 (Calcium/calmodulin-dependent/calcium-dependent protein kinase)	GO:0007165;GO:0007275;GO:0009414;GO:0009651;GO:0010540;GO:0042538;GO:0004674;GO:0005524;GO:0005783	-	KOG0583-Serine/threonine protein kinase[T]
Csa4G192190	15.0112	134.161	-3.15986	0	0	down	Csa4G192190	B3 domain-containing protein; contains IPR005508 (Protein of unknown function DUF313), IPR015300 (DNA-binding pseudobarrel domain)	GO:0006355;GO:0003677;GO:0005634;GO:0006351	-	-
Csa6G511080	4.73576	119.006	-4.6513	0	0	down	Csa6G511080	Gb|AAF04428.1	-	-	-
Csa3G812790	12.7435	120.781	-3.24455	0	0	down	Csa3G812790	Unknown protein	-	-	-
Csa1G075060	5.81332	122.31	-4.39504	0	0	down	Csa1G075060	Ethylene-responsive transcription factor, putative; contains IPR016177 (DNA-binding, integrase-type)	GO:0006351;GO:0006952;GO:0009873;GO:0016020;GO:0003677;GO:0003700;GO:0005634	-	-
Csa2G036680	119.1	299.426	-1.33003	0	0	down	Csa2G036680	S-adenosylmethionine decarboxylase proenzyme; contains IPR001985 (S-adenosylmethionine decarboxylase), IPR016067 (S-adenosylmethionine decarboxylase, core), IPR018167 (S-adenosylmethionine decarboxylase subgroup)	GO:0006597;GO:0008295;GO:0004014;GO:0005829;GO:0006557	K01611-ko00270 Cysteine and methionine metabolism;ko00330 Arginine and proline metabolism	KOG0788-S-adenosylmethionine decarboxylase[T]
Csa5G155500	6.24014	69.9043	-3.48573	0	0	down	Csa5G155500	Rhomboid family protein; contains IPR002610 (Peptidase S54, rhomboid)	GO:0009506;GO:0016021;GO:0016485;GO:0000139;GO:0004252;GO:0005794	-	KOG2289-Rhomboid family proteins[T]
Csa6G511770	6.81119	90.3136	-3.72897	0	0	down	Csa6G511770	Alkaline ceramidase; contains IPR008901 (Ceramidase)	GO:0016811;GO:0030173;GO:0030176;GO:0046512;GO:0070774;GO:0071602;GO:0006672;GO:0008284;GO:0016021	-	KOG2329-Alkaline ceramidase[I]
Csa7G046100	143.64	329.073	-1.19595	0	0	down	Csa7G046100	Cytochrome b6-f complex iron-sulfur subunit; contains IPR014349 (Rieske iron-sulphur protein), IPR014909 (Cytochrome b6-f complex Fe-S subunit), IPR023960 (Cytochrome b6-f complex iron-sulfur subunit)	GO:0015979;GO:0016021;GO:0042651;GO:0045158;GO:0046872;GO:0051537;GO:0009496;GO:0009507;GO:0009535	K02636-ko00195 Photosynthesis	KOG1671-Ubiquinol cytochrome c reductase, subunit RIP1[C]
Csa6G518040	86.7379	218.289	-1.33151	0	0	down	Csa6G518040	Ethylene-responsive transcription factor, putative; contains IPR016177 (DNA-binding, integrase-type)	GO:0006351;GO:0006952;GO:0009873;GO:0003677;GO:0003700;GO:0005634	-	-
Csa4G642530	22.8319	116.879	-2.35589	0	0	down	Csa4G642530	Mitochondrial outer membrane protein porin; contains IPR023614 (Porin domain), IPR027246 (Eukaryotic porin/Tom40)	GO:0040008;GO:0046930;GO:0055085;GO:0005741;GO:0006811;GO:0015288	K15040-ko04020 Calcium signaling pathway;ko04022 cGMP - PKG signaling pathway;ko05012 Parkinson's disease;ko05016 Huntington's disease;ko05166 HTLV-I infection	KOG3126-Porin/voltage-dependent anion-selective channel protein[P]
Csa6G447060	17.4149	83.6305	-2.2637	0	0	down	Csa6G447060	Pectate lyase, putative; contains IPR011050 (Pectin lyase fold/virulence factor), IPR018082 (AmbAllergen)	GO:0045490;GO:0046872;GO:0016021;GO:0030570;GO:0031225	K01728-ko00040 Pentose and glucuronate interconversions;ko02024 Quorum sensing	-
Csa3G319280	23.7792	144.729	-2.60558	0	0	down	Csa3G319280	Putative calmodulin-related protein; contains IPR011992 (EF-hand-like domain)	GO:0005509;GO:0009909;GO:0080164	-	KOG0027-Calmodulin and related proteins (EF-Hand superfamily)[T]
Csa1G599510	31.8703	107.409	-1.75284	0	0	down	Csa1G599510	Putative carboxyl-terminal proteinase; contains IPR004314 (Domain of unknown function DUF239), IPR025521 (Domain of unknown function DUF4409)	-	-	-
Csa3G903520	69.7883	225.277	-1.69064	0	0	down	Csa3G903520	Glycine cleavage system h protein, putative; contains IPR002930 (Glycine cleavage H-protein)	GO:0005739;GO:0005960;GO:0019464	K02437-ko00630 Glyoxylate and dicarboxylate metabolism;ko00260 Glycine, serine and threonine metabolism	KOG3373-Glycine cleavage system H protein (lipoate-binding)[E]
Csa6G381850	12.6289	72.8527	-2.52825	0	0	down	Csa6G381850	Amino acid permease; contains IPR013057 (Amino acid transporter, transmembrane)	GO:0015293;GO:0015802;GO:0016021;GO:0031965;GO:0003333;GO:0005886;GO:0015171	-	KOG1303-Amino acid transporters[E]
Csa3G066750	94.0011	225.903	-1.26495	0	0	down	Csa3G066750	Aspartic proteinase 1; contains IPR001461 (Peptidase A1), IPR011001 (Saposin-like), IPR021109 (Aspartic peptidase)	GO:0005829;GO:0006508;GO:0006629;GO:0009506;GO:0009651;GO:0009735;GO:0016021;GO:0030163;GO:0004175;GO:0004190;GO:0005773	-	KOG1339-Aspartyl protease[O]
Csa6G522720	27.2259	99.4019	-1.86829	0	0	down	Csa6G522720	Unknown protein	-	-	-
Csa3G207390	0.40295	70.7446	-7.45588	0	0	down	Csa3G207390	Ethylene responsive transcription factor 2b; contains IPR016177 (DNA-binding, integrase-type)	GO:0005634;GO:0006351;GO:0009873;GO:0010200;GO:0050832;GO:0051301;GO:0001944;GO:0003677;GO:0003700	-	-
Csa1G024240	19.9009	87.4626	-2.13584	0	0	down	Csa1G024240	AT4g03420/F9H3_4; contains IPR008507 (Protein of unknown function DUF789)	-	-	-
Csa1G526840	146.619	312.106	-1.08996	0	0	down	Csa1G526840	UDP-glycosyltransferase 1; contains IPR002213 (UDP-glucuronosyl/UDP-glucosyltransferase)	GO:1900994;GO:0008152;GO:0016758;GO:0035251	-	KOG1192-UDP-glucuronosyl and UDP-glucosyl transferase[GC]
Csa3G444620	85.5786	185.357	-1.11499	0	0	down	Csa3G444620	Malic enzyme; contains IPR001891 (Malic oxidoreductase)	GO:0008948;GO:0009507;GO:0046872;GO:0051287;GO:0004471;GO:0004473;GO:0006108	K00029-ko01200 Carbon metabolism;ko00620 Pyruvate metabolism;ko00710 Carbon fixation in photosynthetic organisms	KOG1257-NADP+-dependent malic enzyme[C]
Csa3G859730	3.37541	60.674	-4.16795	0	0	down	Csa3G859730	N-methyltransferase; contains IPR005299 (SAM dependent carboxyl methyltransferase)	GO:0009611;GO:0009694;GO:0030795;GO:0031408;GO:0005634;GO:0005737;GO:0008168	K08241-ko00592 alpha-Linolenic acid metabolism	-
Csa2G356090	22.2891	89.7546	-2.00965	0	0	down	Csa2G356090	Leucine-rich repeat receptor-like serine/threonine-protein kinase; contains IPR001611 (Leucine-rich repeat)	GO:0005576	-	KOG0444-Cytoskeletal regulator Flightless-I (contains leucine-rich and gelsolin repeats)[Z]
Csa7G407600	2.37026	32.3306	-3.76978	0	0	down	Csa7G407600	Beta-xylosidase; contains IPR002772 (Glycoside hydrolase family 3 C-terminal domain), IPR017853 (Glycoside hydrolase, superfamily), IPR026891 (Fibronectin type III-like domain), IPR026892 (Glycoside hydrolase family 3)	GO:0009044;GO:0009505;GO:0031222;GO:0045493;GO:0046556;GO:0004553;GO:0005578;GO:0005975	-	-
Csa3G002780	96.404	230.107	-1.25514	0	0	down	Csa3G002780	Ferredoxin--NADP reductase; contains IPR012146 (Ferredoxin-NADP+ reductase), IPR015701 (Ferredoxin Reductase), IPR017938 (Riboflavin synthase-like beta-barrel)	GO:0015979;GO:0004324;GO:0009535;GO:0009570	K02641-ko00195 Photosynthesis	KOG1158-NADP/FAD dependent oxidoreductase[C]
Csa6G445760	4.21299	40.7259	-3.27303	0	0	down	Csa6G445760	Phenylalanine ammonia-lyase; contains IPR001106 (Aromatic amino acid lyase), IPR023144 (Phenylalanine ammonia-lyase, shielding domain), IPR024083 (Fumarase/histidase, N-terminal)	GO:0045548;GO:0005737;GO:0006559;GO:0009800	K10775-ko00360 Phenylalanine metabolism;ko00940 Phenylpropanoid biosynthesis	KOG0222-Phenylalanine and histidine ammonia-lyase[Q]
Csa3G142990	0.567487	102.023	-7.49009	0	0	down	Csa3G142990	Nucleic acid binding protein; contains IPR002775 (DNA/RNA-binding protein Alba-like)	GO:0003676;GO:0005829	-	-
Csa1G060770	70.7208	265.529	-1.90866	0	0	down	Csa1G060770	Unknown protein	GO:0016021	-	-
Csa3G175690	18.6604	110.997	-2.57246	0	0	down	Csa3G175690	Trehalose 6-phosphate phosphatase; contains IPR006379 (HAD-superfamily hydrolase, subfamily IIB), IPR023214 (HAD-like domain)	GO:0004805;GO:0005992	K01087-ko00500 Starch and sucrose metabolism	KOG1050-Trehalose-6-phosphate synthase component TPS1 and related subunits[G]
Csa7G450510	6.83279	56.2827	-3.04214	0	0	down	Csa7G450510	Germin like protein; contains IPR001929 (Germin)	GO:0030145;GO:0045735;GO:0048046;GO:0005576;GO:0005618;GO:0009734	-	-
Csa6G522730	6.52227	55.1271	-3.07931	0	0	down	Csa6G522730	Beta-1,4-xylosidase; contains IPR002772 (Glycoside hydrolase family 3 C-terminal domain), IPR017853 (Glycoside hydrolase, superfamily), IPR026892 (Glycoside hydrolase family 3)	GO:0005975;GO:0004553;GO:0005578;GO:0005618	K15920-ko00500 Starch and sucrose metabolism;ko00520 Amino sugar and nucleotide sugar metabolism	-
Csa5G514470	44.0926	146.007	-1.72743	0	0	down	Csa5G514470	Transcription factor, putative; contains IPR011598 (Myc-type, basic helix-loop-helix (bHLH) domain)	GO:0006351;GO:0006355;GO:0009555;GO:0048658;GO:0000978;GO:0003700;GO:0005634	-	-
Csa4G091920	51.791	136.023	-1.39307	0	0	down	Csa4G091920	NAC domain-containing protein; contains IPR003441 (No apical meristem (NAM) protein)	GO:0005886;GO:0006351;GO:0006355;GO:0009814;GO:0010200;GO:0016021;GO:0070417;GO:0003677;GO:0003700;GO:0005634	-	-
Csa6G454460	23.5089	130.654	-2.47447	0	0	down	Csa6G454460	Harpin inducing protein 1-like 9; contains IPR004864 (Late embryogenesis abundant protein, LEA-14)	GO:0010150;GO:0016021;GO:0046658;GO:0051607;GO:0051707;GO:0004871;GO:0009506;GO:0009507	-	-
Csa6G497310	36.6921	116.175	-1.66276	0	0	down	Csa6G497310	Serine hydroxymethyltransferase; contains IPR001085 (Serine hydroxymethyltransferase), IPR015424 (Pyridoxal phosphate-dependent transferase)	GO:0005886;GO:0006544;GO:0006563;GO:0008168;GO:0008266;GO:0009534;GO:0009570;GO:0009853;GO:0010319;GO:0022626;GO:0030170;GO:0004372;GO:0035999;GO:0005634;GO:0048046;GO:0005739	K00600-ko01200 Carbon metabolism;ko01230 Biosynthesis of amino acids;ko00630 Glyoxylate and dicarboxylate metabolism;ko00680 Methane metabolism;ko00260 Glycine, serine and threonine metabolism;ko00460 Cyanoamino acid metabolism;ko00670 One carbon pool by folate	KOG2467-Glycine/serine hydroxymethyltransferase[E]
Csa3G852600	22.3769	88.1248	-1.97754	0	0	down	Csa3G852600	Cytochrome P450; contains IPR001128 (Cytochrome P450)	GO:0016021;GO:0016705;GO:0016709;GO:0020037;GO:0044550;GO:0004497;GO:0005506;GO:0016020	-	KOG0156-Cytochrome P450 CYP2 subfamily[Q]
Csa6G366560	19.0809	86.9311	-2.18774	0	0	down	Csa6G366560	Cytochrome P450 family protein; contains IPR001128 (Cytochrome P450)	GO:0008284;GO:0016020;GO:0016021;GO:0016705;GO:0016709;GO:0020037;GO:0035265;GO:0040009;GO:0044550;GO:0046622;GO:0048437;GO:0004497;GO:0005506;GO:0005783	-	KOG0156-Cytochrome P450 CYP2 subfamily[Q]
Csa6G499130	15.4939	98.2674	-2.66501	0	0	down	Csa6G499130	Zinc finger homeodomain protein 1; contains IPR006456 (ZF-HD homeobox protein, Cys/His-rich dimerisation domain), IPR009057 (Homeodomain-like)	GO:0006355;GO:0046872;GO:0003677;GO:0005634;GO:0006351	-	-
Csa2G361700	28.8288	123.02	-2.09331	0	0	down	Csa2G361700	Zinc finger-homeodomain protein; contains IPR006456 (ZF-HD homeobox protein, Cys/His-rich dimerisation domain), IPR009057 (Homeodomain-like)	GO:0006351;GO:0009737;GO:0009738;GO:0042803;GO:0045893;GO:0046872;GO:0003677;GO:0003700;GO:0005634	-	-
Csa3G009450	5.84794	54.7211	-3.2261	0	0	down	Csa3G009450	Inositol-tetrakisphosphate 1-kinase; contains IPR008656 (Inositol-tetrakisphosphate 1-kinase)	GO:0010264;GO:0032957;GO:0047325;GO:0052725;GO:0052726;GO:0000287;GO:0005524;GO:0005622	K00913-ko00562 Inositol phosphate metabolism;ko04070 Phosphatidylinositol signaling system	-
Csa5G636450	8.18507	35.9188	-2.13367	0	0	down	Csa5G636450	Lipid A export ATP-binding/permease protein MsbA; contains IPR011527 (ABC transporter, transmembrane domain, type 1), IPR027417 (P-loop containing nucleoside triphosphate hydrolase)	GO:0042626;GO:0009637;GO:0043481;GO:0009639;GO:0048364;GO:0009640;GO:0009733;GO:0009734;GO:0009926;GO:0009958;GO:0048443;GO:0010160;GO:0048527;GO:0010218;GO:0060918;GO:0010329;GO:0010540;GO:0005524;GO:0010541;GO:0005886;GO:0016021;GO:0008361	K05658-ko02010 ABC transporters;ko04976 Bile secretion;ko05206 MicroRNAs in cancer	KOG0055-Multidrug/pheromone exporter, ABC superfamily[Q]
Csa6G504720	22.5724	88.7504	-1.9752	0	0	down	Csa6G504720	Cytochrome P450; contains IPR001128 (Cytochrome P450)	GO:0009699;GO:0009809;GO:0010224;GO:0016020;GO:0016021;GO:0016705;GO:0016709;GO:0020037;GO:0004497;GO:0005506;GO:0005783	K09755-ko00940 Phenylpropanoid biosynthesis	KOG0156-Cytochrome P450 CYP2 subfamily[Q]
CsaUNG029170	29.7518	120.158	-2.01388	0	0	down	CsaUNG029170	Leucine-rich repeat receptor-like serine/threonine-protein kinase; contains IPR001611 (Leucine-rich repeat)	GO:0005576	-	KOG0444-Cytoskeletal regulator Flightless-I (contains leucine-rich and gelsolin repeats)[Z]
Csa6G185260	17.2395	70.9224	-2.04053	0	0	down	Csa6G185260	Zinc finger CCCH domain-containing protein; contains IPR000571 (Zinc finger, CCCH-type), IPR020683 (Ankyrin repeat-containing domain)	GO:0046872;GO:0003677;GO:0003700;GO:0006355	-	KOG1595-CCCH-type Zn-finger protein[R]
Csa7G049260	20.3598	112.74	-2.4692	0	0	down	Csa7G049260	Protein phosphatase 2c, putative; contains IPR001932 (Protein phosphatase 2C (PP2C)-like), IPR015655 (Protein phosphatase 2C)	GO:0004722;GO:0046872	-	KOG0698-Serine/threonine protein phosphatase[T]
Csa3G143510	10.5823	61.5822	-2.54086	0	0	down	Csa3G143510	Nucleoside/nucleotide kinase-like protein; contains IPR010488 (Zeta toxin domain), IPR027417 (P-loop containing nucleoside triphosphate hydrolase)	GO:0005524;GO:0016301	-	-
Csa6G507370	13.8049	98.2215	-2.83086	0	0	down	Csa6G507370	Thiosulfate sulfurtransferase GlpE; contains IPR001763 (Rhodanese-like domain)	GO:0009579;GO:0009611;GO:0009753;GO:0006979;GO:0007568;GO:0009507	-	KOG1530-Rhodanese-related sulfurtransferase[P]
Csa3G215590	2.30279	113.849	-5.62759	0	0	down	Csa3G215590	Basic blue copper protein; contains IPR008972 (Cupredoxin)	GO:0009055;GO:0046872;GO:0055114	-	-
Csa4G049610	0.309105	35.9759	-6.86279	0	0	down	Csa4G049610	1-aminocyclopropane-1-carboxylate synthase; contains IPR015424 (Pyridoxal phosphate-dependent transferase)	GO:0009835;GO:0016847;GO:0030170;GO:0003824;GO:0009058;GO:0009693	-	KOG0256-1-aminocyclopropane-1-carboxylate synthase, and related proteins[T]
Csa7G431390	30.1366	87.0412	-1.53018	0	0	down	Csa7G431390	Nudix hydrolase, putative; contains IPR015797 (NUDIX hydrolase domain-like)	GO:0046872;GO:0005773;GO:0005829;GO:0016787	-	KOG0142-Isopentenyl pyrophosphate:dimethylallyl pyrophosphate isomerase[Q]
Csa2G431070	34.3993	112.369	-1.70779	0	0	down	Csa2G431070	Benzoyl coenzyme A: benzyl alcohol benzoyl transferase; contains IPR003480 (Transferase), IPR023213 (Chloramphenicol acetyltransferase-like domain)	GO:0016747	-	-
Csa6G517400	110.192	260.172	-1.23944	0	0	down	Csa6G517400	Pistil-specific extensin-like protein; contains IPR003882 (Pistil-specific extensin-like protein), IPR006041 (Pollen Ole e 1 allergen/extensin)	GO:0009505;GO:0009506;GO:0009753;GO:0005199;GO:0005576;GO:0005886	-	-
Csa4G361850	3.0056	49.2241	-4.03364	0	0	down	Csa4G361850	Aspartyl protease-like protein; contains IPR001461 (Peptidase A1), IPR021109 (Aspartic peptidase)	GO:0004190;GO:0006508;GO:0030163	-	KOG1339-Aspartyl protease[O]
Csa5G155570	0.0001	204.672	-20.9649	0	0	down	Csa5G155570	Dehydration responsive element binding transcription factor 1B; contains IPR016177 (DNA-binding, integrase-type)	GO:0006351;GO:0009409;GO:0009631;GO:0003677;GO:0003700;GO:0005634	-	-
Csa6G004530	27.0663	92.7831	-1.77736	0	0	down	Csa6G004530	Signal peptide peptidase-like 2B; contains IPR003137 (Protease-associated domain, PA), IPR006639 (Peptidase A22, presenilin signal peptide)	GO:0010008;GO:0016021;GO:0030660;GO:0033619;GO:0042500;GO:0071458;GO:0071556;GO:0004190;GO:0005765;GO:0006465	-	KOG2442-Uncharacterized conserved protein, contains PA domain[R]
Csa1G423150	43.2998	109.029	-1.33228	0	0	down	Csa1G423150	NADPH--cytochrome P450 reductase; contains IPR001094 (Flavodoxin), IPR023173 (NADPH-cytochrome p450 reductase, FAD-binding, alpha-helical domain-3)	GO:0009507;GO:0009698;GO:0010181;GO:0016021;GO:0030586;GO:0003958;GO:0005783;GO:0005789	-	KOG1158-NADP/FAD dependent oxidoreductase[C]
Csa6G497220	51.7513	146.753	-1.50373	0	0	down	Csa6G497220	Auxin-responsive protein; contains IPR003311 (AUX/IAA protein)	GO:0006355;GO:0009733;GO:0009734;GO:0003700;GO:0005634;GO:0006351	K14484-ko04075 Plant hormone signal transduction	-
Csa3G743950	2.73286	74.3421	-4.7657	0	0	down	Csa3G743950	Thaumatin-like protein; contains IPR001938 (Thaumatin)	GO:0005576;GO:0006952	-	-
Csa3G848300	22.0628	85.3963	-1.95256	0	0	down	Csa3G848300	Choline dehydrogenase; contains IPR012132 (Glucose-methanol-choline oxidoreductase)	GO:0010430;GO:0016614;GO:0046593;GO:0050660;GO:0005576;GO:0007267;GO:0009553	K15403-ko00073 Cutin, suberine and wax biosynthesis	KOG1238-Glucose dehydrogenase/choline dehydrogenase/mandelonitrile lyase (GMC oxidoreductase family)[R]
Csa6G514870	2.8568	31.3082	-3.45407	0	0	down	Csa6G514870	Homeobox-leucine zipper protein ATHB-14; contains IPR002913 (START domain), IPR009057 (Homeodomain-like), IPR023393 (START-like domain)	GO:0006351;GO:0006355;GO:0008289;GO:0009845;GO:0009913;GO:0043565;GO:0048825;GO:0003677;GO:0003700;GO:0005634	-	KOG0483-Transcription factor HEX, contains HOX and HALZ domains[K]
Csa1G002720	1.56351	76.7489	-5.61728	0	0	down	Csa1G002720	Phosphopantothenoylcysteine decarboxylase; contains IPR003382 (Flavoprotein)	GO:0015937;GO:0040008;GO:0042538;GO:0003824;GO:0004633;GO:0010181	K01598-ko00770 Pantothenate and CoA biosynthesis	KOG0672-Halotolerance protein HAL3 (contains flavoprotein domain)[PD]
Csa3G126240	50.7661	117.494	-1.21066	0	0	down	Csa3G126240	Transketolase, putative; contains IPR005478 (Transketolase, bacterial-like), IPR009014 (Transketolase, C-terminal/Pyruvate-ferredoxin oxidoreductase, domain II)	GO:0009535;GO:0009536;GO:0009570;GO:0019253;GO:0046686;GO:0046872;GO:0004802;GO:0008152;GO:0009507	K00615-ko01200 Carbon metabolism;ko01230 Biosynthesis of amino acids;ko00030 Pentose phosphate pathway;ko00710 Carbon fixation in photosynthetic organisms;ko01051 Biosynthesis of ansamycins	KOG0523-Transketolase[G]
Csa4G000800	125.581	728.009	-2.53534	0	0	down	Csa4G000800	Unknown protein	GO:0004812	-	-
Csa2G292850	75.2885	212.368	-1.49606	0	0	down	Csa2G292850	Patatin-like protein; contains IPR016035 (Acyl transferase/acyl hydrolase/lysophospholipase)	GO:0006952;GO:0016042;GO:0016787	-	KOG0513-Ca2+-independent phospholipase A2[I]
Csa1G479630	17.5683	79.7769	-2.183	0	0	down	Csa1G479630	Mitogen-activated protein kinase; contains IPR011009 (Protein kinase-like domain)	GO:0010183;GO:0005524;GO:0010200;GO:0005622;GO:0010224;GO:0005634;GO:0005737;GO:0006970;GO:0006979;GO:0009409;GO:0010229;GO:0009555;GO:0048481;GO:0009611;GO:0080136;GO:0009617;GO:0009626;GO:0000169;GO:0009738;GO:0004672;GO:0010120;GO:0004707	K20536-ko04016 MAPK signaling pathway - plant	KOG0660-Mitogen-activated protein kinase[T]
Csa7G322600	38.6013	116.35	-1.59175	0	0	down	Csa7G322600	Unknown protein	-	-	-
Csa6G504380	20.1692	93.7728	-2.21702	0	0	down	Csa6G504380	Methyltransferase; contains IPR005299 (SAM dependent carboxyl methyltransferase)	GO:0008168;GO:0046872	-	-
Csa7G033410	20.6002	91.4426	-2.15021	0	0	down	Csa7G033410	Auxin induced-like protein; contains IPR004877 (Cytochrome b561, eukaryote), IPR005018 (DOMON domain), IPR017214 (Uncharacterised conserved protein UCP037471)	GO:0055114;GO:0005886;GO:0016021;GO:0046872	-	KOG4293-Predicted membrane protein, contains DoH and Cytochrome b-561/ferric reductase transmembrane domains[T]
Csa1G031800	0.945224	96.7573	-6.67757	0	0	down	Csa1G031800	Blue copper protein; contains IPR008972 (Cupredoxin)	GO:0055114;GO:0009055;GO:0016021;GO:0046872	-	-
Csa1G596450	15.185	65.457	-2.10791	0	0	down	Csa1G596450	GCN5-related N-acetyltransferase, putative, expressed; contains IPR016181 (Acyl-CoA N-acyltransferase)	GO:0008080	-	-
Csa1G532300	18.2514	83.1231	-2.18724	0	0	down	Csa1G532300	Protein phosphatase 2c, putative; contains IPR001932 (Protein phosphatase 2C (PP2C)-like), IPR015655 (Protein phosphatase 2C)	GO:0009611;GO:0009620;GO:0009738;GO:0046872;GO:0050832;GO:0004722;GO:0005634;GO:0009536	-	KOG0698-Serine/threonine protein phosphatase[T]
Csa3G710790	8.47051	83.7524	-3.30561	0	0	down	Csa3G710790	Chaperone protein dnaJ; contains IPR001623 (DnaJ domain)	GO:0009570;GO:0005634;GO:0009416;GO:0009507	-	KOG0712-Molecular chaperone (DnaJ superfamily)[O]
Csa4G650180	59.8968	168.261	-1.49015	0	0	down	Csa4G650180	RING finger protein; contains IPR013083 (Zinc finger, RING/FYVE/PHD-type)	GO:0005829;GO:0008270;GO:0009737;GO:0009738;GO:0009788;GO:0016567;GO:0016874;GO:0042787;GO:0043161;GO:0061630;GO:0000209;GO:0004842;GO:0005634	-	KOG4628-Predicted E3 ubiquitin ligase[O]
Csa3G818250	11.0819	55.5153	-2.32468	0	0	down	Csa3G818250	Probable peptide/nitrate transporter; contains IPR000109 (Proton-dependent oligopeptide transporter family), IPR016196 (Major facilitator superfamily domain, general substrate transporter)	GO:0005215;GO:0016021;GO:0042128	-	KOG1237-H+/oligopeptide symporter[E]
Csa7G049230	28.1814	143.307	-2.3463	0	0	down	Csa7G049230	Ethylene-responsive transcription factor, putative; contains IPR016177 (DNA-binding, integrase-type)	GO:0006351;GO:0006952;GO:0009873;GO:0016020;GO:0003677;GO:0003700;GO:0005634	-	-
Csa3G165620	15.3692	58.2095	-1.92121	0	0	down	Csa3G165620	Protein COBRA, putative; contains IPR006918 (Glycosyl-phosphatidyl inositol-anchored, plant)	GO:0009506;GO:0010215;GO:0016021;GO:0016049;GO:0031225;GO:0046658;GO:0005768;GO:0005794;GO:0005802	-	-
Csa2G371610	58.6775	170.201	-1.53636	0	0	down	Csa2G371610	Mitochondrial carrier family; contains IPR002067 (Mitochondrial carrier protein), IPR023395 (Mitochondrial carrier domain)	GO:0006412;GO:0006839;GO:0016021;GO:0055085;GO:0003735;GO:0005310;GO:0005743	-	KOG0759-Mitochondrial oxoglutarate/malate carrier proteins[C]
Csa2G163170	25.3379	84.7882	-1.74256	0	0	down	Csa2G163170	Ammonium transporter; contains IPR001905 (Ammonium transporter), IPR024041 (Ammonium transporter AmtB-like domain)	GO:0008519;GO:0009506;GO:0009737;GO:0010311;GO:0015695;GO:0015696;GO:0016021;GO:0019740;GO:0051258;GO:0080167;GO:0080181;GO:0005634;GO:0005886;GO:0005887	-	KOG0682-Ammonia permease[P]
Csa1G012150	0.947127	35.1075	-5.21208	0	0	down	Csa1G012150	UDP-glucose 6-dehydrogenase; contains IPR017476 (Nucleotide sugar dehydrogenase)	GO:0005975;GO:0006024;GO:0006065;GO:0051287;GO:0003979;GO:0005634;GO:0005829	K00012-ko00040 Pentose and glucuronate interconversions;ko00053 Ascorbate and aldarate metabolism;ko00500 Starch and sucrose metabolism;ko00520 Amino sugar and nucleotide sugar metabolism	KOG2666-UDP-glucose/GDP-mannose dehydrogenase[GT]
Csa6G405920	27.5414	103.864	-1.91502	0	0	down	Csa6G405920	GATA transcription factor, putative; contains IPR016679 (Transcription factor, GATA, plant)	GO:0003682;GO:0003700;GO:0005634;GO:0005667;GO:0008270;GO:0030154;GO:0043565;GO:0045893;GO:0000977;GO:0001085;GO:0001228	-	KOG1601-GATA-4/5/6 transcription factors[K]
Csa1G042700	15.4054	68.8628	-2.16029	0	0	down	Csa1G042700	Beta-glucosidase, putative; contains IPR001360 (Glycoside hydrolase, family 1), IPR017853 (Glycoside hydrolase, superfamily)	GO:0005618;GO:0005975;GO:0008422;GO:0009505;GO:0022626;GO:0046872;GO:0047668;GO:0080079;GO:0080081;GO:0080082;GO:0080083;GO:0004553;GO:0102483;GO:0004567;GO:1901657;GO:0005576	K05350-ko00500 Starch and sucrose metabolism;ko00460 Cyanoamino acid metabolism;ko00940 Phenylpropanoid biosynthesis	KOG0626-Beta-glucosidase, lactase phlorizinhydrolase, and related proteins[G]
Csa3G819790	32.3572	100.33	-1.6326	0	0	down	Csa3G819790	Cytochrome P450, putative; contains IPR001128 (Cytochrome P450)	GO:0016020;GO:0016021;GO:0016705;GO:0016709;GO:0020037;GO:0004497;GO:0005506;GO:0009809	K09754-ko00940 Phenylpropanoid biosynthesis;ko00945 Stilbenoid, diarylheptanoid and gingerol biosynthesis;ko00941 Flavonoid biosynthesis	KOG0156-Cytochrome P450 CYP2 subfamily[Q]
Csa6G000140	17.194	61.3758	-1.83577	0	0	down	Csa6G000140	Yth domain-containing protein, putative; contains IPR007275 (YTH domain)	GO:0005829;GO:0043488;GO:1903679;GO:1990247;GO:0000932;GO:0003723;GO:0005634;GO:0005737	-	KOG1901-Uncharacterized high-glucose-regulated protein[R]
Csa6G006720	23.3131	86.6598	-1.89422	0	0	down	Csa6G006720	Putative receptor-like protein kinase family protein; contains IPR024788 (Malectin-like carbohydrate-binding domain)	GO:0009506;GO:0016021;GO:0004674;GO:0005524;GO:0005886	-	-
Csa2G001000	22.3831	163.388	-2.86782	0	0	down	Csa2G001000	Ethylene-responsive transcription factor ERF036; contains IPR001471 (AP2/ERF domain)	GO:0009873;GO:0043565;GO:0045893;GO:0003700;GO:0005634;GO:0006351	-	-
Csa4G639890	1.84143	36.2205	-4.2979	0	0	down	Csa4G639890	Lipase; contains IPR002921 (Lipase, class 3)	GO:0016042;GO:0016787;GO:0004806;GO:0006629;GO:0016021	-	-
Csa5G160210	94.5512	228.461	-1.27278	0	0	down	Csa5G160210	Protein YABBY; contains IPR006780 (YABBY protein)	GO:0007275;GO:0009909;GO:0009933;GO:0009944;GO:0010093;GO:0010154;GO:0010158;GO:0010159;GO:0010450;GO:0045165;GO:0046872;GO:0003677;GO:1902183;GO:0003700;GO:2000024;GO:0005634	-	-
Csa6G433300	43.3289	127.148	-1.5531	0	0	down	Csa6G433300	Alanine:glyoxylate aminotransferase; contains IPR015424 (Pyridoxal phosphate-dependent transferase), IPR024169 (Serine-pyruvate aminotransferase/2-aminoethylphosphonate-pyruvate transaminase)	GO:0008453;GO:0008483;GO:0009507;GO:0009570;GO:0009853;GO:0016020;GO:0048046;GO:0050281;GO:0004760;GO:0005777;GO:0005886	K00830-ko01200 Carbon metabolism;ko00630 Glyoxylate and dicarboxylate metabolism;ko00680 Methane metabolism;ko00250 Alanine, aspartate and glutamate metabolism;ko00260 Glycine, serine and threonine metabolism;ko04146 Peroxisome	KOG2862-Alanine-glyoxylate aminotransferase AGT1[R]
Csa3G047820	0.443755	37.0033	-6.38175	0	0	down	Csa3G047820	Beta-amylase 6; contains IPR001554 (Glycoside hydrolase, family 14), IPR017853 (Glycoside hydrolase, superfamily)	GO:0016161;GO:0000272;GO:0005983;GO:0009507	-	-
Csa5G585990	10.3026	47.7893	-2.21368	0	0	down	Csa5G585990	Integral membrane single C2 domain protein; contains IPR008973 (C2 calcium/lipid-binding domain, CaLB), IPR019411 (Domain of unknown function DUF2404)	GO:0005789;GO:0005794;GO:0006906;GO:0008289;GO:0016021;GO:0030659;GO:0031410;GO:0051286;GO:0005509;GO:0005543;GO:0005783	-	-
Csa4G010990	52.9898	165.266	-1.64101	0	0	down	Csa4G010990	GRAM-containing/ABA-responsive protein; contains IPR004182 (GRAM)	GO:0098755;GO:0009793;GO:0009845;GO:0010029	-	-
Csa1G005490	5.8245	40.2738	-2.78963	0	0	down	Csa1G005490	Polygalacturonase-1 non-catalytic subunit beta, putative; contains IPR004873 (BURP domain)	GO:0005618;GO:0016021;GO:0048046	-	-
Csa3G150160	64.5291	147.691	-1.19456	0	0	down	Csa3G150160	Glutamine synthetase; contains IPR008147 (Glutamine synthetase, beta-Grasp), IPR014746 (Glutamine synthetase/guanido kinase, catalytic domain), IPR027302 (Glutamine synthetase, N-terminal conserved site), IPR027303 (Glutamine synthetase, glycine-rich site)	GO:0009399;GO:0009507;GO:0004356;GO:0005524;GO:0006542	K01915-ko01230 Biosynthesis of amino acids;ko00630 Glyoxylate and dicarboxylate metabolism;ko00910 Nitrogen metabolism;ko00250 Alanine, aspartate and glutamate metabolism;ko00220 Arginine biosynthesis;ko02020 Two-component system;ko04724 Glutamatergic synapse;ko04727 GABAergic synapse	KOG0683-Glutamine synthetase[E]
Csa5G612810	2.5238	36.8735	-3.86892	0	0	down	Csa5G612810	Pectinesterase; contains IPR006501 (Pectinesterase inhibitor), IPR011050 (Pectin lyase fold/virulence factor)	GO:0030599;GO:0042545;GO:0045330;GO:0045490;GO:0046910;GO:0071944;GO:0004857;GO:0005576;GO:0005618	K01051-ko00040 Pentose and glucuronate interconversions;ko00500 Starch and sucrose metabolism	-
Csa1G422470	4.96422	60.3725	-3.60425	0	0	down	Csa1G422470	Xyloglucan endotransglucosylase/hydrolase 3; contains IPR008985 (Concanavalin A-like lectin/glucanases superfamily), IPR016455 (Xyloglucan endotransglucosylase/hydrolase)	GO:0010411;GO:0016762;GO:0042546;GO:0048046;GO:0071555;GO:0004553;GO:0005618;GO:0005794	K14504-ko04075 Plant hormone signal transduction	-
Csa5G146930	46.9925	206.74	-2.13732	0	0	down	Csa5G146930	Unknown protein	-	-	-
Csa6G091870	41.4573	155.921	-1.91112	0	0	down	Csa6G091870	Light-regulated protein, putative; contains IPR009856 (Light regulated Lir1)	-	-	-
Csa5G207960	73.0231	166.401	-1.18824	0	0	down	Csa5G207960	Omega-3 fatty acid desaturase; contains IPR005804 (Fatty acid desaturase, type 1), IPR021863 (Protein of unknown function DUF3474)	GO:0016717;GO:0031969;GO:0006629;GO:0006636;GO:0016021	-	-
Csa4G639870	1.85429	40.4495	-4.44718	0	0	down	Csa4G639870	Lipase; contains IPR002921 (Lipase, class 3)	GO:0016042;GO:0016787;GO:0004806;GO:0006629;GO:0016021	-	-
Csa4G052730	165.24	342.224	-1.05037	0	0	down	Csa4G052730	DCD (Development and Cell Death) domain protein; contains IPR013989 (Development/cell death domain)	-	-	-
Csa6G501230	13.8191	166.023	-3.58665	0	0	down	Csa6G501230	Unknown protein	-	-	-
Csa7G407550	2.35965	26.3263	-3.47986	0	0	down	Csa7G407550	Lipase; contains IPR002921 (Lipase, class 3)	GO:0016787;GO:0046872;GO:0004806;GO:0006629;GO:0016042	-	-
Csa1G534750	19.3007	114.599	-2.56988	0	0	down	Csa1G534750	Chitinase 7; contains IPR016283 (Glycoside hydrolase, family 19), IPR023346 (Lysozyme-like domain)	GO:0005975;GO:0006032;GO:0006952;GO:0008061;GO:0009611;GO:0009617;GO:0010262;GO:0016998;GO:0000272;GO:0004568;GO:0005618	K01183-ko00520 Amino sugar and nucleotide sugar metabolism	KOG4742-Predicted chitinase[R]
Csa3G809420	15.7137	73.3536	-2.22285	0	0	down	Csa3G809420	SQUAMOSA promoter binding protein-like protein; contains IPR004333 (Transcription factor, SBP-box)	GO:0006355;GO:0046872;GO:0003677;GO:0005634;GO:0006351	-	-
Csa6G237600	17.0432	80.4133	-2.23824	0	0	down	Csa6G237600	Basic 7S globulin; contains IPR001461 (Peptidase A1), IPR021109 (Aspartic peptidase)	GO:0042802;GO:0045735;GO:0004190;GO:0006508;GO:0030163	-	KOG1339-Aspartyl protease[O]
Csa3G121560	102.9	276.68	-1.42697	0	0	down	Csa3G121560	Late embryogenesis abundant protein; contains IPR004864 (Late embryogenesis abundant protein, LEA-14), IPR013783 (Immunoglobulin-like fold)	GO:0009269	-	-
Csa4G269720	47.7286	99.1806	-1.0552	0	0	down	Csa4G269720	Argonaute 4-like protein; contains IPR003100 (Argonaute/Dicer protein, PAZ), IPR012337 (Ribonuclease H-like domain), IPR014811 (Domain of unknown function DUF1785)	GO:0051567;GO:0005719;GO:0051607;GO:0005730;GO:0006306;GO:0006342;GO:0006351;GO:0006417;GO:0009816;GO:0015030;GO:0016458;GO:0019048;GO:0030529;GO:0003676;GO:0031048;GO:0003682;GO:0035197;GO:0005654	-	KOG1041-Translation initiation factor 2C (eIF-2C) and related proteins[J]
Csa2G372780	2.89959	45.8194	-3.98204	0	0	down	Csa2G372780	BZIP transcription factor; contains IPR025422 (DOG1 domain)	GO:0009409;GO:0043565;GO:0003700;GO:0005634;GO:0006351	-	-
Csa6G523460	17.2221	123.406	-2.84108	0	0	down	Csa6G523460	Jasmonate ZIM domain protein f; contains IPR010399 (Tify), IPR018467 (CO/COL/TOC1, conserved site)	GO:0006355;GO:0006952;GO:0009611;GO:0031347;GO:1903507;GO:2000022;GO:0003714;GO:0005634;GO:0006351	-	-
Csa3G893410	62.03	132.641	-1.09649	0	0	down	Csa3G893410	Phosphoenolpyruvate carboxykinase [ATP], putative; contains IPR001272 (Phosphoenolpyruvate carboxykinase, ATP-utilising)	GO:0006094;GO:0004612;GO:0005524;GO:0005737	K01610-ko01200 Carbon metabolism;ko00010 Glycolysis / Gluconeogenesis;ko00020 Citrate cycle (TCA cycle);ko00620 Pyruvate metabolism;ko00710 Carbon fixation in photosynthetic organisms	-
Csa4G016410	6.3386	39.6439	-2.64486	0	0	down	Csa4G016410	Survival of motor neuron protein-interacting protein; contains IPR007022 (Survival motor neuron interacting protein 1)	GO:0005829;GO:0032797;GO:0034719;GO:0097504;GO:0000245;GO:0000387;GO:0005681	K13130-ko03013 RNA transport	-
Csa7G447140	3.03735	49.6149	-4.02989	0	0	down	Csa7G447140	F5F19.22 protein	GO:0016021	-	-
Csa6G411210	1.58204	54.6123	-5.10936	0	0	down	Csa6G411210	Fasciclin-like arabinogalactan protein; contains IPR000782 (FAS1 domain)	GO:0005576	-	-
Csa3G483770	19.5286	105.762	-2.43716	0	0	down	Csa3G483770	At1g70420/F17O7_4; contains IPR012442 (Protein of unknown function DUF1645)	-	-	-
Csa4G509540	47.7913	118.901	-1.31495	0	0	down	Csa4G509540	Patellin-3, putative; contains IPR001251 (CRAL-TRIO domain), IPR009038 (GOLD), IPR011074 (CRAL/TRIO, N-terminal domain)	GO:0007049;GO:0008289;GO:0016021;GO:0051301;GO:0005737;GO:0005886;GO:0006810	-	KOG1471-Phosphatidylinositol transfer protein SEC14 and related proteins[I]
Csa3G124890	0.657323	23.7558	-5.17554	0	0	down	Csa3G124890	Galacturonosyltransferase 3; contains IPR002495 (Glycosyl transferase, family 8)	GO:0005802;GO:0010289;GO:0016021;GO:0045489;GO:0047262;GO:0071555;GO:0000139;GO:0005768;GO:0005794	K13648-ko00500 Starch and sucrose metabolism;ko00520 Amino sugar and nucleotide sugar metabolism	-
Csa1G481200	8.95269	46.0092	-2.36153	0	0	down	Csa1G481200	Exocyst complex component; contains IPR004140 (Exocyst complex protein Exo70), IPR016159 (Cullin repeat-like-containing domain)	GO:0005829;GO:0005856;GO:0005886;GO:0006887;GO:0009524;GO:0000145;GO:0005576;GO:0005618	-	KOG2344-Exocyst component protein and related proteins[U]
Csa2G408940	31.5376	156.52	-2.3112	0	0	down	Csa2G408940	Unknown protein	GO:0016021	-	-
Csa4G307350	34.4316	107.736	-1.64569	0	0	down	Csa4G307350	Fructose-1,6-bisphosphatase class 1; contains IPR000146 (Fructose-1,6-bisphosphatase class 1/Sedoheputulose-1,7-bisphosphatase)	GO:0042132;GO:0046872;GO:0005975;GO:0009570;GO:0019253	K03841-ko01200 Carbon metabolism;ko00010 Glycolysis / Gluconeogenesis;ko00030 Pentose phosphate pathway;ko00051 Fructose and mannose metabolism;ko00710 Carbon fixation in photosynthetic organisms;ko00680 Methane metabolism;ko04152 AMPK signaling pathway;ko04910 Insulin signaling pathway	KOG1458-Fructose-1,6-bisphosphatase[G]
Csa3G270280	1.48565	38.4302	-4.69308	0	0	down	Csa3G270280	GDSL esterase/lipase; contains IPR001087 (Lipase, GDSL)	GO:0005576;GO:0016042;GO:0016788	-	-
Csa6G120430	2.08551	29.2618	-3.81055	0	0	down	Csa6G120430	Putative auxin-independent growth promoter; 88924-91907; contains IPR019378 (GDP-fucose protein O-fucosyltransferase)	GO:0005794;GO:0005802;GO:0016021;GO:0016757;GO:0000139;GO:0005737;GO:0005768	-	-
Csa3G116720	2.77378	88.4739	-4.99533	0	0	down	Csa3G116720	Ethylene-responsive transcription factor, putative; contains IPR016177 (DNA-binding, integrase-type)	GO:0006351;GO:0006952;GO:0009873;GO:0010200;GO:0003677;GO:0003700;GO:0005634	-	-
Csa4G280550	46.8163	138.455	-1.56433	0	0	down	Csa4G280550	Putative uncharacterized protein OSJNBb0021O11.18; contains IPR007493 (Protein of unknown function DUF538)	-	-	-
Csa2G345960	82.5067	188.951	-1.19543	0	0	down	Csa2G345960	JHL20J20.12 protein	-	-	-
Csa7G037590	247.817	496.311	-1.00197	0	0	down	Csa7G037590	Unknown protein	-	-	-
Csa3G180260	0.287158	61.8828	-7.75155	0	0	down	Csa3G180260	Dehydration responsive element binding transcription factor 1B; contains IPR016177 (DNA-binding, integrase-type)	GO:0006351;GO:0009409;GO:0009631;GO:0003677;GO:0003700;GO:0005634	-	-
Csa3G020080	123.411	266.529	-1.11082	0	0	down	Csa3G020080	Heat-shock protein, putative; contains IPR008978 (HSP20-like chaperone)	GO:0009570	K13993-ko04141 Protein processing in endoplasmic reticulum	KOG0710-Molecular chaperone (small heat-shock protein Hsp26/Hsp42)[O]
Csa6G184210	0.083197	99.2047	-10.2197	0	0	down	Csa6G184210	Unknown protein	-	-	-
Csa4G307960	18.3959	62.1214	-1.75571	0	0	down	Csa4G307960	UPF0503 protein At3g09070, chloroplastic; contains IPR008004 (Uncharacterised protein family UPF0503)	GO:0010233;GO:0010588;GO:0016324;GO:0022622;GO:0005886;GO:0009507;GO:0010088	-	-
Csa6G513710	14.2466	55.4131	-1.95961	0	0	down	Csa6G513710	Ankyrin repeat domain-containing protein 13C-B; contains IPR020683 (Ankyrin repeat-containing domain), IPR021832 (Ankyrin repeat domain-containing protein 13)	GO:0005789	-	KOG0522-Ankyrin repeat protein[R]
Csa7G372860	40.8931	148.269	-1.85829	0	0	down	Csa7G372860	Gb|AAD28645.1	-	-	-
Csa1G064170	3.54818	42.1465	-3.57026	0	0	down	Csa1G064170	Tryptophan synthase beta chain, putative; contains IPR023026 (Tryptophan synthase beta chain/beta chain-like)	GO:0004834;GO:0009507	K01696-ko01230 Biosynthesis of amino acids;ko00260 Glycine, serine and threonine metabolism;ko00400 Phenylalanine, tyrosine and tryptophan biosynthesis	KOG1395-Tryptophan synthase beta chain[E]
Csa7G009730	50.0787	174.649	-1.80219	0	0	down	Csa7G009730	Proline-rich protein; contains IPR006041 (Pollen Ole e 1 allergen/extensin)	GO:0005576;GO:0005618;GO:0009664	-	-
Csa7G405310	75.3289	160.69	-1.09301	0	0	down	Csa7G405310	Endo-1,4-beta-glucanase, putative; contains IPR001701 (Glycoside hydrolase, family 9), IPR008928 (Six-hairpin glycosidase-like)	GO:0071555;GO:0005576;GO:0008810;GO:0030245	K01179-ko00500 Starch and sucrose metabolism	-
Csa6G181560	34.5814	98.2934	-1.5071	0	0	down	Csa6G181560	UDP-glycosyltransferase 1; contains IPR002213 (UDP-glucuronosyl/UDP-glucosyltransferase)	GO:0043231;GO:0052696;GO:0080043;GO:0080044;GO:0008152;GO:0009813;GO:0016758	-	KOG1192-UDP-glucuronosyl and UDP-glucosyl transferase[GC]
Csa1G265630	12.0108	106.593	-3.1497	0	0	down	Csa1G265630	Stress induced protein	-	-	-
Csa7G010800	8.07993	49.1411	-2.60452	0	0	down	Csa7G010800	Auxin transporter-like protein 3; contains IPR013057 (Amino acid transporter, transmembrane)	GO:0010588;GO:0015293;GO:0016021;GO:0048829;GO:0005886;GO:0006865;GO:0009734	K13946-ko04075 Plant hormone signal transduction	KOG1303-Amino acid transporters[E]
Csa6G403600	17.39	75.4592	-2.11744	0	0	down	Csa6G403600	Actin cross-linking protein; contains IPR007679 (Protein of unknown function DUF569), IPR008999 (Actin cross-linking)	-	-	-
Csa7G073520	10.5742	90.6206	-3.0993	0	0	down	Csa7G073520	CBS domain-containing protein-like; contains IPR000644 (Cystathionine beta-synthase, core)	GO:0009507;GO:0009570;GO:0045454	-	KOG1764-5'-AMP-activated protein kinase, gamma subunit[C]
Csa4G495210	1.72592	38.8748	-4.4934	0	0	down	Csa4G495210	Glutamyl-tRNA(Gln) amidotransferase subunit A; contains IPR000120 (Amidase), IPR023631 (Amidase signature domain)	GO:0005789;GO:0005794;GO:0005886;GO:0016021;GO:0016884;GO:0042742;GO:0047412;GO:0070291;GO:0103073;GO:0005773;GO:0005774;GO:0005783	-	KOG1211-Amidases[J]
Csa6G118880	9.15195	43.8535	-2.26054	0	0	down	Csa6G118880	U-box domain-containing protein; contains IPR013083 (Zinc finger, RING/FYVE/PHD-type), IPR016024 (Armadillo-type fold)	GO:0016874;GO:0004842;GO:0005634;GO:0005737	-	KOG4224-Armadillo repeat protein VAC8 required for vacuole fusion, inheritance and cytosol-to-vacuole protein targeting[U]
Csa2G360780	73.3459	158.372	-1.11053	0	0	down	Csa2G360780	Allene oxide synthase; contains IPR001128 (Cytochrome P450)	GO:0009535;GO:0009695;GO:0009941;GO:0016125;GO:0016705;GO:0020037;GO:0031408;GO:0047987;GO:0004497;GO:0005506;GO:0006952	K01723-ko00592 alpha-Linolenic acid metabolism	KOG0684-Cytochrome P450[Q]
Csa3G076020	11.6017	81.3111	-2.80911	0	0	down	Csa3G076020	Lactoylglutathione lyase; contains IPR004360 (Glyoxalase/fosfomycin resistance/dioxygenase domain), IPR004361 (Glyoxalase I), IPR025870 (Glyoxalase-like domain)	GO:0004462;GO:0046872	K01759-ko00620 Pyruvate metabolism	KOG2943-Predicted glyoxalase[G]
Csa4G008780	1.34595	27.5928	-4.35759	0	0	down	Csa4G008780	Phenylalanine ammonia-lyase; contains IPR001106 (Aromatic amino acid lyase), IPR024083 (Fumarase/histidase, N-terminal)	GO:0045548;GO:0005737;GO:0006559;GO:0009800	K10775-ko00360 Phenylalanine metabolism;ko00940 Phenylpropanoid biosynthesis	KOG0222-Phenylalanine and histidine ammonia-lyase[Q]
Csa4G075200	1.12359	39.7204	-5.14369	0	0	down	Csa4G075200	Gibberellin 2-oxidase; contains IPR002283 (Isopenicillin N synthase), IPR026992 (Non-haem dioxygenase N-terminal domain), IPR027443 (Isopenicillin N synthase-like)	GO:0045543;GO:0005506;GO:0009686;GO:0016491	K04125-ko00904 Diterpenoid biosynthesis	KOG0143-Iron/ascorbate family oxidoreductases[QR]
Csa4G443110	11.5853	70.8521	-2.61251	0	0	down	Csa4G443110	Peroxidase 47, putative; contains IPR010255 (Haem peroxidase)	GO:0009505;GO:0009664;GO:0020037;GO:0042744;GO:0046872;GO:0004601;GO:0005576;GO:0006979	K00430-ko00940 Phenylpropanoid biosynthesis	-
Csa4G642350	0.085918	81.8328	-9.8955	0	0	down	Csa4G642350	Unknown protein	-	-	-
Csa1G181460	0.058538	447.254	-12.8994	0	0	down	Csa1G181460	Unknown protein	-	-	-
Csa2G406780	15.1687	90.8076	-2.58172	0	0	down	Csa2G406780	Calmodulin; contains IPR011992 (EF-hand-like domain)	GO:0005509;GO:0005886;GO:0009611	-	KOG0027-Calmodulin and related proteins (EF-Hand superfamily)[T]
Csa1G013210	103.213	225.712	-1.12886	0	0	down	Csa1G013210	Glucan endo-1,3-beta-glucosidase-like protein; contains IPR012946 (X8)	GO:0009505;GO:0009506;GO:0030247;GO:0031225;GO:0046658;GO:0052543;GO:0001872;GO:0004553;GO:0009408	-	-
Csa6G008740	7.82142	44.0287	-2.49294	0	0	down	Csa6G008740	Wall-associated receptor kinase-like protein; contains IPR011009 (Protein kinase-like domain), IPR013320 (Concanavalin A-like lectin/glucanase, subgroup)	GO:0007166;GO:0016021;GO:0030247;GO:0004674;GO:0005524;GO:0005886	-	KOG1187-Serine/threonine protein kinase[T]
Csa6G510320	22.9854	67.2371	-1.54854	0	0	down	Csa6G510320	Galacturonosyltransferase; contains IPR002495 (Glycosyl transferase, family 8)	GO:0045489;GO:0047262;GO:0071555;GO:0000139;GO:0005794;GO:0016021	K13648-ko00500 Starch and sucrose metabolism;ko00520 Amino sugar and nucleotide sugar metabolism	-
Csa7G298820	14.4639	57.6162	-1.99402	0	0	down	Csa7G298820	CAA303718.1 protein; contains IPR008511 (Protein BYPASS-related)	GO:0016021	-	-
Csa2G293360	69.474	239.702	-1.7867	0	0	down	Csa2G293360	Patatin-like protein; contains IPR016035 (Acyl transferase/acyl hydrolase/lysophospholipase)	GO:0008152;GO:0009737;GO:0016020;GO:0016042;GO:0047372;GO:0004620;GO:0005737;GO:0006952	-	-
Csa1G000050	7.58377	56.0788	-2.88647	0	0	down	Csa1G000050	LEAFY; contains IPR002910 (Floricaula/leafy protein)	GO:0006355;GO:0007275;GO:0003677;GO:0005634;GO:0006351	-	-
Csa5G198190	1.16039	42.0675	-5.18002	0	0	down	Csa5G198190	Glucan endo-1,3-beta-glucosidase; contains IPR000490 (Glycoside hydrolase, family 17), IPR017853 (Glycoside hydrolase, superfamily)	GO:0009793;GO:0010584;GO:0030247;GO:0042973;GO:0046658;GO:0004553;GO:0005975;GO:0006952	-	-
Csa2G034500	24.8349	98.5238	-1.9881	0	0	down	Csa2G034500	Unknown protein	-	-	-
Csa2G354000	3.86593	27.8686	-2.84975	0	0	down	Csa2G354000	AP2-like ethylene-responsive transcription factor; contains IPR016177 (DNA-binding, integrase-type)	GO:0006351;GO:0007275;GO:0009908;GO:0010492;GO:0030154;GO:0042127;GO:0003677;GO:0003700;GO:0005634	-	-
Csa3G073920	56.0962	142.227	-1.34222	0	0	down	Csa3G073920	Glucan endo-1,3-beta-glucosidase, putative; contains IPR000490 (Glycoside hydrolase, family 17), IPR012946 (X8), IPR017853 (Glycoside hydrolase, superfamily)	GO:0005975;GO:0006952;GO:0009505;GO:0030247;GO:0031225;GO:0042973;GO:0046658;GO:0071555;GO:0004553;GO:0005576;GO:0005886	-	-
Csa5G148510	10.3512	52.835	-2.35169	0	0	down	Csa5G148510	Hydrolase, alpha/beta fold family protein; contains IPR000073 (Alpha/beta hydrolase fold-1)	GO:0018775;GO:0043640;GO:0052689	-	KOG1454-Predicted hydrolase/acyltransferase (alpha/beta hydrolase superfamily)[R]
Csa1G049460	70.276	158.27	-1.17128	0	0	down	Csa1G049460	Speckle-type POZ protein; contains IPR000197 (Zinc finger, TAZ-type), IPR011333 (BTB/POZ fold)	GO:0005634;GO:0005737;GO:0006355;GO:0008270;GO:0009553;GO:0009555;GO:0009733;GO:0009751;GO:0016567;GO:0042542;GO:0003712;GO:0004402;GO:0005516	-	KOG1778-CREB binding protein/P300 and related TAZ Zn-finger proteins[K]
Csa4G075210	133.53	326.638	-1.29053	0	0	down	Csa4G075210	Heme-binding protein, putative; contains IPR006917 (SOUL haem-binding protein), IPR011256 (Regulatory factor, effector, bacterial)	GO:0010940;GO:0035794;GO:0070062;GO:0005737;GO:0005739;GO:0010917	-	-
Csa7G068600	5.76278	37.2277	-2.69154	0	0	down	Csa7G068600	Glutamyl-tRNA reductase; contains IPR000343 (Tetrapyrrole biosynthesis, glutamyl-tRNA reductase), IPR016040 (NAD(P)-binding domain)	GO:0015995;GO:0050661;GO:0006782;GO:0008883;GO:0009507	K02492-ko00860 Porphyrin and chlorophyll metabolism	-
Csa3G877640	7.07404	47.5084	-2.74758	0	0	down	Csa3G877640	GDP-mannose transporter 1; contains IPR004853 (Domain of unknown function DUF250)	GO:0016021;GO:0000139;GO:0008643;GO:0015165	-	KOG1444-Nucleotide-sugar transporter VRG4/SQV-7[GOU]
Csa6G495100	1.71493	36.2372	-4.40125	0	0	down	Csa6G495100	BTB/POZ and TAZ domain-containing protein 4; contains IPR000197 (Zinc finger, TAZ-type), IPR011333 (BTB/POZ fold)	GO:0005634;GO:0005737;GO:0005774;GO:0006355;GO:0008270;GO:0009611;GO:0009651;GO:0009733;GO:0009739;GO:0009751;GO:0009753;GO:0003712;GO:0016567;GO:0004402;GO:0042542;GO:0005516	-	KOG1778-CREB binding protein/P300 and related TAZ Zn-finger proteins[K]
Csa3G845490	57.9806	160.452	-1.4685	0	0	down	Csa3G845490	Xyloglucan endotransglucosylase/hydrolase 5; contains IPR008264 (Beta-glucanase), IPR008985 (Concanavalin A-like lectin/glucanases superfamily), IPR016455 (Xyloglucan endotransglucosylase/hydrolase)	GO:0016762;GO:0042546;GO:0048046;GO:0071555;GO:0004553;GO:0005618;GO:0010411	-	-
Csa4G664530	58.5034	138.509	-1.24339	0	0	down	Csa4G664530	BZIP transcription factor protein; contains IPR004827 (Basic-leucine zipper domain)	GO:0005789;GO:0006351;GO:0010200;GO:0016021;GO:0030968;GO:0043565;GO:0002376;GO:0003700;GO:0005634	-	-
Csa3G829020	1.14692	72.426	-5.98068	0	0	down	Csa3G829020	Chromosome partition protein Smc	-	-	-
Csa7G071520	16.3686	67.7253	-2.04877	0	0	down	Csa7G071520	Protein phosphatase 2c, putative; contains IPR001932 (Protein phosphatase 2C (PP2C)-like), IPR015655 (Protein phosphatase 2C)	GO:0004722;GO:0046872	-	KOG0700-Protein phosphatase 2C/pyruvate dehydrogenase (lipoamide) phosphatase[T]
Csa6G014820	10.0763	139.395	-3.79015	0	0	down	Csa6G014820	Unknown protein; contains IPR003496 (ABA/WDS induced protein)	GO:0005634;GO:0006950	-	-
Csa1G522000	30.6281	90.2089	-1.55841	0	0	down	Csa1G522000	Glucan endo-1,3-beta-glucosidase, putative; contains IPR000490 (Glycoside hydrolase, family 17), IPR012946 (X8), IPR017853 (Glycoside hydrolase, superfamily)	GO:0042973;GO:0004553;GO:0005975;GO:0006952	-	-
Csa6G495070	28.6417	83.8289	-1.54933	0	0	down	Csa6G495070	BTB/POZ domain-containing protein; contains IPR011333 (BTB/POZ fold), IPR027356 (NPH3 domain)	GO:0009958;GO:0016567;GO:0071944	-	-
Csa2G355030	70.6691	180.911	-1.35612	0	0	down	Csa2G355030	MYB transcription factor; contains IPR009057 (Homeodomain-like)	GO:0050832;GO:0006351;GO:2000022;GO:0009414;GO:2000031;GO:0009651;GO:0009723;GO:0009733;GO:0009737;GO:0009738;GO:0009739;GO:0009751;GO:0009753;GO:0010200;GO:0003677;GO:0042742;GO:0003700;GO:0046686;GO:0005634	-	KOG0048-Transcription factor, Myb superfamily[K]
Csa1G154090	1.10031	29.7412	-4.75648	0	0	down	Csa1G154090	Cytochrome P450, putative; contains IPR001128 (Cytochrome P450)	GO:0016021;GO:0016705;GO:0018685;GO:0020037;GO:0043231;GO:0004497;GO:0005506;GO:0009611	-	KOG0157-Cytochrome P450 CYP4/CYP19/CYP26 subfamilies[QI]
Csa1G044890	0.418102	26.3032	-5.97524	0	0	down	Csa1G044890	Cytochrome P450; contains IPR001128 (Cytochrome P450)	GO:0010268;GO:0016021;GO:0016125;GO:0016132;GO:0016705;GO:0020037;GO:0030659;GO:0004497;GO:0005506;GO:0007275	-	KOG0157-Cytochrome P450 CYP4/CYP19/CYP26 subfamilies[QI]
Csa7G291130	34.6923	103.645	-1.57897	0	0	down	Csa7G291130	GDSL esterase/lipase; contains IPR001087 (Lipase, GDSL)	GO:0005576;GO:0016042;GO:0016788	-	-
Csa2G365680	7.15742	41.3242	-2.52947	0	0	down	Csa2G365680	Glyoxal oxidase, putative, expressed; contains IPR011043 (Galactose oxidase/kelch, beta-propeller), IPR014756 (Immunoglobulin E-set), IPR015916 (Galactose oxidase, beta-propeller)	GO:0004031;GO:0005576;GO:0007275	-	-
Csa5G149880	18.8218	59.5804	-1.66243	0	0	down	Csa5G149880	Trehalase; contains IPR001661 (Glycoside hydrolase, family 37)	GO:0004555;GO:0005991;GO:0005993	K01194-ko00500 Starch and sucrose metabolism	KOG0602-Neutral trehalase[G]
Csa2G429030	3.35771	35.0131	-3.38234	0	0	down	Csa2G429030	Alcohol acetyltransferase; contains IPR003480 (Transferase), IPR023213 (Chloramphenicol acetyltransferase-like domain)	GO:0016747	-	-
Csa4G082370	11.7158	58.4236	-2.3181	0	0	down	Csa4G082370	G-type lectin S-receptor-like serine/threonine-protein kinase; contains IPR001480 (Bulb-type lectin domain), IPR024179 (S-locus glycoprotein, mannose-binding-type)	GO:0005576;GO:0006833;GO:0030246	-	-
Csa2G401380	11.4974	50.3408	-2.13042	0	0	down	Csa2G401380	Putative leucine-rich repeat receptor-like protein kinase family protein; contains IPR001611 (Leucine-rich repeat), IPR003591 (Leucine-rich repeat, typical subtype), IPR013210 (Leucine-rich repeat-containing N-terminal, type 2)	GO:0016301;GO:0000166;GO:0006281;GO:0009507	-	KOG0472-Leucine-rich repeat protein[S]
Csa3G608170	0.320343	21.9159	-6.09622	0	0	down	Csa3G608170	Probable peptide/nitrate transporter; contains IPR000109 (Proton-dependent oligopeptide transporter family), IPR016196 (Major facilitator superfamily domain, general substrate transporter)	GO:0009751;GO:0009753;GO:0016021;GO:0042538;GO:0042742;GO:0042936;GO:0042937;GO:0042938;GO:0042939;GO:0043201;GO:0080052;GO:0005215;GO:0080053;GO:0009611;GO:0009737	-	KOG1237-H+/oligopeptide symporter[E]
Csa3G844870	79.3371	165.028	-1.05665	0	0	down	Csa3G844870	Cathepsin B, putative; contains IPR013128 (Peptidase C1A, papain), IPR025660 (Cysteine peptidase, histidine active site)	GO:0042470;GO:0050790;GO:0004197;GO:0005615;GO:0005764	K01363-ko04142 Lysosome;ko04210 Apoptosis;ko04612 Antigen processing and presentation;ko04924 Renin secretion	KOG1543-Cysteine proteinase Cathepsin L[O]
Csa6G452130	0.0001	68.073	-19.3767	0	0	down	Csa6G452130	Transmembrane 9 superfamily member; contains IPR004240 (Nonaspanin (TM9SF))	GO:0016021;GO:0000139;GO:0009624;GO:0010008	-	KOG1277-Endosomal membrane proteins, EMP70[U]
Csa5G151630	0.0001	65.0052	-19.3102	0	0	down	Csa5G151630	Cellulase (Glycosyl hydrolase family 5) protein; contains IPR000772 (Ricin B lectin domain), IPR017853 (Glycoside hydrolase, superfamily)	GO:0030245;GO:0030247;GO:0004553;GO:0005975;GO:0008810	K01179-ko00500 Starch and sucrose metabolism	-
Csa2G080180	0.811386	30.9139	-5.25173	0	0	down	Csa2G080180	U-box domain-containing protein; contains IPR013083 (Zinc finger, RING/FYVE/PHD-type), IPR016024 (Armadillo-type fold)	GO:0005886;GO:0009738;GO:0016567;GO:0016874;GO:0070696;GO:0071215;GO:0004842;GO:0005634;GO:0005737	-	-
Csa3G782630	4.51118	41.2807	-3.19389	0	0	down	Csa3G782630	U-box domain-containing protein; contains IPR013083 (Zinc finger, RING/FYVE/PHD-type), IPR016024 (Armadillo-type fold)	GO:0009414;GO:0010200;GO:0016567;GO:0016874;GO:0051865;GO:0004842;GO:0005829;GO:0006952	-	KOG4642-Chaperone-dependent E3 ubiquitin protein ligase (contains TPR repeats)[O]
Csa4G243390	82.7275	206.957	-1.3229	0	0	down	Csa4G243390	RRNA intron-encoded homing endonuclease	-	-	-
Csa2G004160	25.8478	104.289	-2.01247	0	0	down	Csa2G004160	Mpv17, putative; contains IPR007248 (Mpv17/PMP22)	GO:0016021	K13348-ko04146 Peroxisome	KOG1944-Peroxisomal membrane protein MPV17 and related proteins[R]
Csa3G844860	28.1774	92.3861	-1.71314	0	0	down	Csa3G844860	Thioredoxin-like protein 1.2; contains IPR005746 (Thioredoxin), IPR012336 (Thioredoxin-like fold)	GO:0006662;GO:0009507;GO:0009570;GO:0015035;GO:0016671;GO:0031969;GO:0034599;GO:0045454;GO:0000103;GO:0005623;GO:0006457	-	KOG0907-Thioredoxin[O]
Csa3G634320	19.0967	64.4196	-1.75417	0	0	down	Csa3G634320	U-box domain-containing protein; contains IPR013083 (Zinc finger, RING/FYVE/PHD-type), IPR016024 (Armadillo-type fold)	GO:0005886;GO:0009738;GO:0016567;GO:0016874;GO:0070696;GO:0071215;GO:0004842;GO:0005634;GO:0005737	-	-
Csa7G373530	8.30906	37.412	-2.17074	0	0	down	Csa7G373530	Receptor-like kinase; contains IPR011009 (Protein kinase-like domain), IPR013210 (Leucine-rich repeat-containing N-terminal, type 2), IPR013320 (Concanavalin A-like lectin/glucanase, subgroup)	GO:0009506;GO:0016021;GO:0016301;GO:0031348;GO:0033612;GO:0042742;GO:0060548;GO:0004672;GO:0005524;GO:0005886	-	KOG1187-Serine/threonine protein kinase[T]
Csa4G651760	22.1749	85.3503	-1.94447	0	0	down	Csa4G651760	Peroxidase; contains IPR010255 (Haem peroxidase)	GO:0009505;GO:0009664;GO:0020037;GO:0042744;GO:0046872;GO:0004601;GO:0005576;GO:0006979	K00430-ko00940 Phenylpropanoid biosynthesis	-
Csa3G144210	33.0284	131.564	-1.99399	0	0	down	Csa3G144210	Calmodulin, putative; contains IPR011992 (EF-hand-like domain)	GO:0005509	-	KOG0027-Calmodulin and related proteins (EF-Hand superfamily)[T]
Csa1G575070	14.7346	54.9912	-1.9	0	0	down	Csa1G575070	Glucan endo-1,3-beta-glucosidase, putative; contains IPR000490 (Glycoside hydrolase, family 17), IPR012946 (X8), IPR017853 (Glycoside hydrolase, superfamily)	GO:0005975;GO:0006952;GO:0009505;GO:0030247;GO:0031225;GO:0042973;GO:0046658;GO:0071555;GO:0004553;GO:0005576;GO:0005886	-	-
Csa4G658500	2.01974	32.0087	-3.98622	0	0	down	Csa4G658500	AT1G76250-like protein	-	-	-
Csa6G289740	13.0276	61.8977	-2.24832	0	0	down	Csa6G289740	Dof zinc finger protein; contains IPR003851 (Zinc finger, Dof-type)	GO:0006351;GO:0006355;GO:0044212;GO:0046872;GO:0048364;GO:0003677;GO:0003700;GO:0005634	-	-
Csa6G520420	5.45143	41.05	-2.91267	0	0	down	Csa6G520420	GDSL esterase/lipase; contains IPR001087 (Lipase, GDSL)	GO:0016042;GO:0016788;GO:0048046;GO:0005618;GO:0009507;GO:0009534	-	-
Csa3G901130	13.4879	68.2796	-2.33979	0	0	down	Csa3G901130	Transmembrane protein 41B; contains IPR015414 (SNARE associated Golgi protein)	GO:0005783;GO:0005789;GO:0016021	-	KOG3140-Predicted membrane protein[S]
Csa1G013790	2.97655	31.1635	-3.38815	0	0	down	Csa1G013790	Putative uncharacterized protein F1O17.11	-	-	-
Csa7G238950	2.58198	32.2039	-3.64068	0	0	down	Csa7G238950	Peroxidase 57, putative; contains IPR010255 (Haem peroxidase)	GO:0009505;GO:0009664;GO:0020037;GO:0042744;GO:0046872;GO:0004601;GO:0005576;GO:0006979	K00430-ko00940 Phenylpropanoid biosynthesis	-
Csa3G567830	19.8942	66.419	-1.73925	0	0	down	Csa3G567830	Squamosa promoter-binding protein; contains IPR004333 (Transcription factor, SBP-box)	GO:0006355;GO:0046872;GO:0048653;GO:0003677;GO:0005634;GO:0006351	-	-
Csa2G353480	64.7699	134.07	-1.04959	0	0	down	Csa2G353480	Squalene monooxygenase; contains IPR003042 (Aromatic-ring hydroxylase-like)	GO:0016126;GO:0050660;GO:0004506;GO:0009414;GO:0016021	K00511-ko00100 Steroid biosynthesis;ko00909 Sesquiterpenoid and triterpenoid biosynthesis	KOG1298-Squalene monooxygenase[I]
Csa6G422830	45.5686	101.338	-1.15307	0	0	down	Csa6G422830	Serine/threonine-protein phosphatase 5; contains IPR004843 (Metallophosphoesterase domain), IPR011236 (Serine/threonine protein phosphatase 5)	GO:0005789;GO:0016021;GO:0016607;GO:0031965;GO:0046872;GO:0004721;GO:0005634;GO:0005737	K04460-ko04010 MAPK signaling pathway	KOG0376-Serine-threonine phosphatase 2A, catalytic subunit[R]
Csa5G139100	38.377	131.632	-1.77819	0	0	down	Csa5G139100	Auxin-induced protein-like; contains IPR003676 (Auxin responsive SAUR protein)	GO:0009733;GO:0009734;GO:0040008;GO:1900140;GO:0005634;GO:0005737;GO:0007275	K14488-ko04075 Plant hormone signal transduction	-
Csa3G889770	2.06133	46.7602	-4.50363	0	0	down	Csa3G889770	Phi-1-like phosphate-induced protein; contains IPR006766 (Phosphate-induced protein 1)	GO:0009505;GO:0009741;GO:0048046;GO:0005615;GO:0005618;GO:0005794	-	-
Csa3G775310	31.6561	91.0125	-1.52358	0	0	down	Csa3G775310	GDSL esterase/lipase; contains IPR001087 (Lipase, GDSL)	GO:0005576;GO:0016042;GO:0016788	-	-
Csa6G095870	62.5404	136.59	-1.12699	0	0	down	Csa6G095870	Pyruvate dehydrogenase E1 component subunit alpha; contains IPR017597 (Pyruvate dehydrogenase (acetyl-transferring) E1 component, alpha subunit, subgroup y)	GO:0009507;GO:0009570;GO:0009941;GO:0043231;GO:0004739;GO:0006086;GO:0006096	K00161-ko01200 Carbon metabolism;ko00010 Glycolysis / Gluconeogenesis;ko00020 Citrate cycle (TCA cycle);ko00620 Pyruvate metabolism;ko04066 HIF-1 signaling pathway;ko04922 Glucagon signaling pathway;ko05230 Central carbon metabolism in cancer	KOG0225-Pyruvate dehydrogenase E1, alpha subunit[C]
Csa5G602180	6.80064	27.2439	-2.00219	0	0	down	Csa5G602180	Trehalose-6-phosphate synthase, putative; contains IPR001830 (Glycosyl transferase, family 20), IPR006379 (HAD-superfamily hydrolase, subfamily IIB), IPR023214 (HAD-like domain)	GO:0003824;GO:0005992;GO:0016757	K16055-ko00500 Starch and sucrose metabolism	KOG1050-Trehalose-6-phosphate synthase component TPS1 and related subunits[G]
Csa3G710780	8.15183	59.861	-2.87642	0	0	down	Csa3G710780	Chaperone protein dnaJ; contains IPR001623 (DnaJ domain)	GO:0009570;GO:0005634;GO:0009416;GO:0009507	-	KOG0715-Molecular chaperone (DnaJ superfamily)[O]
Csa6G526450	9.32453	32.0291	-1.78028	0	0	down	Csa6G526450	Potassium-transporting ATPase B chain; contains IPR001757 (Cation-transporting P-type ATPase), IPR023214 (HAD-like domain)	GO:0005768;GO:0005794;GO:0005802;GO:0005887;GO:0009723;GO:0009873;GO:0010119;GO:0016021;GO:0019829;GO:0030001;GO:0043682;GO:0000166;GO:0005507;GO:0005524	K17686-ko04016 MAPK signaling pathway - plant;ko01524 Platinum drug resistance	KOG0207-Cation transport ATPase[P]
Csa2G371110	4.29166	43.6627	-3.34679	0	0	down	Csa2G371110	Mitochondrial carrier family; contains IPR002067 (Mitochondrial carrier protein), IPR023395 (Mitochondrial carrier domain)	GO:0006412;GO:0006839;GO:0016021;GO:0055085;GO:0003735;GO:0005310;GO:0005743	-	KOG0759-Mitochondrial oxoglutarate/malate carrier proteins[C]
Csa5G645110	6.68399	39.4627	-2.56171	0	0	down	Csa5G645110	WD repeat domain phosphoinositide-interacting protein; contains IPR015943 (WD40/YVTN repeat-like-containing domain)	GO:0005829;GO:0006497;GO:0015031;GO:0019898;GO:0032266;GO:0034045;GO:0034497;GO:0044804;GO:0080025;GO:0000045;GO:0000422;GO:0005774	-	KOG2111-Uncharacterized conserved protein, contains WD40 repeats[S]
Csa5G598080	11.1225	42.6977	-1.94068	0	0	down	Csa5G598080	Glycosyl transferase family 17 protein; contains IPR006813 (Glycosyl transferase, family 17)	GO:0016021;GO:0000139;GO:0003830;GO:0006487	K00737-ko00510 N-Glycan biosynthesis	-
Csa4G000670	0.15303	27.4508	-7.48689	0	0	down	Csa4G000670	Nucleobase ascorbate transporter; contains IPR006043 (Xanthine/uracil/vitamin C permease)	GO:0005215;GO:0016021;GO:0055085	-	KOG1292-Xanthine/uracil transporters[F]
Csa1G005690	12.9882	51.8217	-1.99636	0	0	down	Csa1G005690	Calmodulin binding protein; contains IPR012416 (Calmodulin binding protein-like)	GO:0006355;GO:0006950;GO:0003677;GO:0005634;GO:0006351	-	-
Csa3G006660	0.0001	46.3573	-18.8224	0	0	down	Csa3G006660	PHD finger protein; contains IPR013083 (Zinc finger, RING/FYVE/PHD-type)	GO:0005719;GO:0006351;GO:0006355;GO:0007060;GO:0008270;GO:0033613;GO:0042393;GO:0043565;GO:0048235;GO:0051321;GO:1990188;GO:0000212;GO:0003677;GO:0005634	-	KOG1844-PHD Zn-finger proteins[R]
Csa3G181940	31.4938	95.3941	-1.59883	0	0	down	Csa3G181940	Heat stress transcription factor B-2b; contains IPR011991 (Winged helix-turn-helix DNA-binding domain)	GO:0043565;GO:0003700;GO:0005634;GO:0006351	-	KOG0627-Heat shock transcription factor[K]
Csa1G073900	1.59664	41.8613	-4.7125	0	0	down	Csa1G073900	Plant-specific domain TIGR01615 family protein; contains IPR006502 (Protein of unknown function DUF506, plant)	-	-	-
Csa2G200440	76.9058	192.394	-1.3229	0	0	down	Csa2G200440	Auxin-responsive protein; contains IPR003311 (AUX/IAA protein)	GO:0009734;GO:0005634;GO:0006351;GO:0006355	K14484-ko04075 Plant hormone signal transduction	-
Csa1G162100	21.3012	93.5166	-2.13429	0	0	down	Csa1G162100	BZIP transcription factor-like protein; contains IPR004827 (Basic-leucine zipper domain), IPR025422 (DOG1 domain)	GO:0043565;GO:0003700;GO:0005634;GO:0006351	K14431-ko04075 Plant hormone signal transduction	-
Csa3G178550	16.016	64.3343	-2.00608	0	0	down	Csa3G178550	Protein phosphatase 2c, putative; contains IPR001932 (Protein phosphatase 2C (PP2C)-like), IPR015655 (Protein phosphatase 2C)	GO:0004722;GO:0009737;GO:0046872	K14497-ko04016 MAPK signaling pathway - plant;ko04075 Plant hormone signal transduction;ko04931 Insulin resistance	KOG0698-Serine/threonine protein phosphatase[T]
Csa4G082380	10.8539	52.4597	-2.273	0	0	down	Csa4G082380	G-type lectin S-receptor-like serine/threonine-protein kinase; contains IPR001480 (Bulb-type lectin domain), IPR024179 (S-locus glycoprotein, mannose-binding-type)	GO:0005576;GO:0006833;GO:0030246	-	-
Csa5G003110	2.77033	30.1217	-3.44267	0	0	down	Csa5G003110	Lysine ketoglutarate reductase trans-splicing related 1-like; contains IPR007877 (Protein of unknown function DUF707)	GO:0016021	-	-
Csa3G214050	17.2297	53.8727	-1.64465	0	0	down	Csa3G214050	Hydroxyproline-rich glycoprotein-like protein	GO:0016021	-	-
Csa4G295450	36.6414	82.121	-1.16427	0	0	down	Csa4G295450	SLT1 protein	-	-	-
Csa1G617370	28.6161	88.0778	-1.62195	0	0	down	Csa1G617370	Alanine:glyoxylate aminotransferase; contains IPR015424 (Pyridoxal phosphate-dependent transferase), IPR024169 (Serine-pyruvate aminotransferase/2-aminoethylphosphonate-pyruvate transaminase)	GO:0008453;GO:0008483;GO:0009507;GO:0009570;GO:0009853;GO:0016020;GO:0048046;GO:0050281;GO:0004760;GO:0005777;GO:0005886	K00830-ko01200 Carbon metabolism;ko00630 Glyoxylate and dicarboxylate metabolism;ko00680 Methane metabolism;ko00250 Alanine, aspartate and glutamate metabolism;ko00260 Glycine, serine and threonine metabolism;ko04146 Peroxisome	KOG2862-Alanine-glyoxylate aminotransferase AGT1[R]
Csa5G174570	0.217741	59.3158	-8.08966	0	0	down	Csa5G174570	Dehydration responsive element binding transcription factor 1B; contains IPR016177 (DNA-binding, integrase-type)	GO:0006351;GO:0009738;GO:0003677;GO:0003700;GO:0005634	-	-
Csa5G517150	5.64253	47.7171	-3.08009	0	0	down	Csa5G517150	Probable receptor-like protein kinase; contains IPR011009 (Protein kinase-like domain), IPR013320 (Concanavalin A-like lectin/glucanase, subgroup)	GO:0009507;GO:0004674;GO:0004713;GO:0005524	-	KOG1187-Serine/threonine protein kinase[T]
Csa3G002610	9.93203	75.6714	-2.92959	0	0	down	Csa3G002610	BZIP transcription factor; contains IPR004827 (Basic-leucine zipper domain)	GO:0043565;GO:0043621;GO:2000028;GO:0003700;GO:0005634;GO:0006355	-	KOG4343-bZIP transcription factor ATF6[K]
Csa5G261720	3.95396	45.2525	-3.51663	0	0	down	Csa5G261720	Shattering 4; contains IPR009057 (Homeodomain-like)	GO:0006351;GO:0006355;GO:0006952;GO:0016021;GO:0042803;GO:0045892;GO:0050777;GO:0071219;GO:0003677;GO:0003700;GO:0005634	-	-
Csa4G314440	9.10412	111.778	-3.61798	0	0	down	Csa4G314440	Macrophage migration inhibitory factor-like protein; contains IPR001398 (Macrophage migration inhibitory factor), IPR014347 (Tautomerase/MIF superfamily)	GO:0004167;GO:0005615;GO:0050178	K07253-ko00350 Tyrosine metabolism;ko00360 Phenylalanine metabolism	KOG1759-Macrophage migration inhibitory factor[V]
Csa6G511620	18.7949	65.7293	-1.80619	0	0	down	Csa6G511620	Scarecrow-like 1 transcription factor; contains IPR005202 (Transcription factor GRAS)	GO:0006351;GO:0006355;GO:0043565;GO:0003700;GO:0005634;GO:0005737	-	-
Csa7G407620	3.72454	61.8552	-4.05376	0	0	down	Csa7G407620	cDNA, clone: J100026I16, full insert sequence; contains IPR025322 (Protein of unknown function DUF4228)	-	-	-
Csa7G041370	15.4543	74.4857	-2.26896	0	0	down	Csa7G041370	Knotted-1-like homeobox protein H1; contains IPR005539 (ELK), IPR005540 (KNOX1), IPR005541 (KNOX2), IPR009057 (Homeodomain-like)	GO:0043565;GO:0005634;GO:0006351;GO:0006355	-	KOG0773-Transcription factor MEIS1 and related HOX domain proteins[K]
Csa7G378490	61.2033	136.856	-1.16098	0	0	down	Csa7G378490	Phospholipase A1; contains IPR002921 (Lipase, class 3)	GO:0009507;GO:0016042;GO:0016787;GO:0047714;GO:0004806;GO:0006629;GO:0008970	-	KOG4569-Predicted lipase[I]
Csa1G467120	6.27776	36.7353	-2.54885	0	0	down	Csa1G467120	Protein kinase, putative; contains IPR011009 (Protein kinase-like domain), IPR016253 (Integrin-linked protein kinase)	GO:0005524;GO:0005829;GO:0009658;GO:0016597;GO:0004672;GO:0004674;GO:0004712	-	KOG0192-Tyrosine kinase specific for activated (GTP-bound) p21cdc42Hs[T]
Csa4G500330	31.083	86.5159	-1.47684	0	0	down	Csa4G500330	NAD dependent epimerase/dehydratase, putative; contains IPR016040 (NAD(P)-binding domain)	GO:0045893;GO:0010287;GO:0005773;GO:0048046;GO:0010297;GO:0005777;GO:0050662;GO:0010319;GO:0005840;GO:0005996;GO:0006364;GO:0007623;GO:0009409;GO:0016020;GO:0009506;GO:0019843;GO:0009507;GO:0032544;GO:0009570;GO:0042631;GO:0009611;GO:0000272;GO:0042742;GO:0009658;GO:0003723;GO:0045727;GO:0009941;GO:0003824	-	-
CsaUNG014640	37.869	102.461	-1.43598	0	0	down	CsaUNG014640	Annexin; contains IPR001464 (Annexin)	GO:0009408;GO:0009409;GO:0009414;GO:0009555;GO:0009639;GO:0009651;GO:0009846;GO:0009860;GO:0051015;GO:0005509;GO:0005543;GO:0005544	-	KOG0819-Annexin[U]
Csa6G151110	63.5087	149.66	-1.23666	0	0	down	Csa6G151110	Prephenate dehydratase, putative; contains IPR001086 (Prephenate dehydratase)	GO:0009570;GO:0016597;GO:0047769;GO:0004664;GO:0009094;GO:0009507	K05359-ko01230 Biosynthesis of amino acids;ko00400 Phenylalanine, tyrosine and tryptophan biosynthesis	KOG2797-Prephenate dehydratase[E]
Csa6G361410	9.54564	57.6302	-2.59391	0	0	down	Csa6G361410	MTD1	-	-	-
Csa2G004710	16.7589	148.431	-3.14679	0	0	down	Csa2G004710	Arabinogalactan peptide 22; contains IPR009424 (Arabinogalactan peptide, AGP)	GO:0005886;GO:0016021;GO:0031225	-	-
Csa4G628350	49.7149	106.25	-1.09572	0	0	down	Csa4G628350	Sodium/calcium exchanger family protein; contains IPR004837 (Sodium/calcium exchanger membrane region), IPR011992 (EF-hand-like domain)	GO:0005509;GO:0016021;GO:0055085	-	-
Csa1G601000	15.8371	79.4179	-2.32616	0	0	down	Csa1G601000	Harpin-induced protein-related-like; contains IPR004864 (Late embryogenesis abundant protein, LEA-14)	GO:0010150;GO:0016021;GO:0046658;GO:0051607;GO:0051707;GO:0004871;GO:0009506;GO:0009507	-	-
Csa6G013350	116.52	328.547	-1.49552	0	0	down	Csa6G013350	Early response to dehydration 15-like protein	GO:0009644;GO:0005737;GO:0009414;GO:0009617	-	-
Csa3G730770	16.6136	52.291	-1.65419	0	0	down	Csa3G730770	Methyltransferase; contains IPR006342 (Methyltransferase FkbM), IPR013216 (Methyltransferase type 11)	GO:0008168	-	-
Csa3G829160	25.3485	95.9074	-1.91974	0	0	down	Csa3G829160	AN1-type zinc finger protein 2B; contains IPR000058 (Zinc finger, AN1-type)	GO:0008270;GO:0009737;GO:0010200	-	KOG3183-Predicted Zn-finger protein[R]
Csa3G151520	0.128065	33.2601	-8.02077	0	0	down	Csa3G151520	Aspartic proteinase nepenthesin-1; contains IPR001461 (Peptidase A1), IPR021109 (Aspartic peptidase)	GO:0030163;GO:0042742;GO:0048046;GO:0004190;GO:0010310;GO:0010337	-	KOG1339-Aspartyl protease[O]
Csa7G432350	39.0536	133.213	-1.77021	0	0	down	Csa7G432350	DNA-binding WRKY; contains IPR008889 (VQ)	GO:0005634	-	-
Csa4G056600	11.0859	53.3754	-2.26745	0	0	down	Csa4G056600	Cytochrome P450, putative; contains IPR001128 (Cytochrome P450)	GO:0010295;GO:0016021;GO:0016125;GO:0016132;GO:0016705;GO:0020037;GO:0046345;GO:0004497;GO:0005506;GO:0010268	K09843-ko00906 Carotenoid biosynthesis	KOG0684-Cytochrome P450[Q]
Csa5G550170	16.0595	42.7784	-1.41346	0	0	down	Csa5G550170	Receptor protein kinase, putative; contains IPR011009 (Protein kinase-like domain), IPR013210 (Leucine-rich repeat-containing N-terminal, type 2), IPR013320 (Concanavalin A-like lectin/glucanase, subgroup)	GO:0005576;GO:0005886;GO:0007165;GO:0016021;GO:0004674;GO:0004675;GO:0005524	-	KOG1187-Serine/threonine protein kinase[T]
Csa2G070920	11.8615	86.6473	-2.86887	0	0	down	Csa2G070920	Putative LOB domain-containing family protein; contains IPR004883 (Lateral organ boundaries, LOB)	GO:0009943;GO:0009944;GO:0009954;GO:0048441;GO:0005634;GO:0005654;GO:0009799	-	-
Csa5G152240	4.38006	67.0239	-3.93565	0	0	down	Csa5G152240	Heavy-metal-associated domain-containing protein; contains IPR006121 (Heavy metal-associated domain, HMA)	GO:0016020;GO:0030001;GO:0043531;GO:0046872;GO:0005524;GO:0005737;GO:0009626	-	-
Csa6G505910	42.8567	91.7218	-1.09775	0	0	down	Csa6G505910	Calcium-dependent protein kinase, putative; contains IPR011009 (Protein kinase-like domain), IPR011992 (EF-hand-like domain)	GO:0005516;GO:0005524;GO:0005634;GO:0005737;GO:0005886;GO:0009738;GO:0009931;GO:0018105;GO:0035556;GO:0046777;GO:0004674;GO:0004683;GO:0005509	-	KOG0032-Ca2+/calmodulin-dependent protein kinase, EF-Hand protein superfamily[T]
Csa3G122440	12.8124	59.5471	-2.21649	0	0	down	Csa3G122440	Kelch-like protein 2; contains IPR001810 (F-box domain, cyclin-like), IPR015915 (Kelch-type beta propeller)	GO:0009409;GO:0016567	-	KOG4441-Proteins containing BTB/POZ and Kelch domains, involved in regulatory/signal transduction processes[TR]
Csa1G597730	0.641999	55.588	-6.43606	0	0	down	Csa1G597730	Ethylene-responsive transcription factor; contains IPR016177 (DNA-binding, integrase-type)	GO:0006351;GO:0009873;GO:0003677;GO:0003700;GO:0005634	-	-
Csa3G124790	51.8204	129.072	-1.31659	0	0	down	Csa3G124790	Unknown protein	-	-	-
Csa1G008520	31.4924	72.1292	-1.19558	0	0	down	Csa1G008520	Plasma membrane H+-ATPase; contains IPR001757 (Cation-transporting P-type ATPase), IPR004014 (Cation-transporting P-type ATPase, N-terminal), IPR023214 (HAD-like domain), IPR023298 (P-type ATPase, transmembrane domain)	GO:0006754;GO:0008553;GO:0009651;GO:0016021;GO:0016787;GO:0043231;GO:0046872;GO:0051453;GO:1902600;GO:0005524;GO:0005886;GO:0005887	-	KOG0205-Plasma membrane H+-transporting ATPase[P]
Csa6G367090	7.59558	66.2942	-3.12565	0	0	down	Csa6G367090	MADS box transcription factor; contains IPR002487 (Transcription factor, K-box)	GO:0006351;GO:0009908;GO:0030154;GO:0003677;GO:0003700;GO:0005634	-	-
Csa6G445780	2.58077	35.3097	-3.77419	0	0	down	Csa6G445780	Phenylalanine ammonia-lyase; contains IPR001106 (Aromatic amino acid lyase), IPR023144 (Phenylalanine ammonia-lyase, shielding domain)	GO:0016841;GO:0045548;GO:0005737;GO:0006559;GO:0009800	K10775-ko00360 Phenylalanine metabolism;ko00940 Phenylpropanoid biosynthesis	KOG0222-Phenylalanine and histidine ammonia-lyase[Q]
Csa5G598730	33.9926	82.5123	-1.27939	0	0	down	Csa5G598730	Alanine aminotransferase 2; contains IPR015424 (Pyridoxal phosphate-dependent transferase)	GO:0008453;GO:0009058;GO:0009507;GO:0009570;GO:0030170;GO:0042853;GO:0047958;GO:0003824;GO:0004021;GO:0005777	K14272-ko01200 Carbon metabolism;ko01210 2-Oxocarboxylic acid metabolism;ko01230 Biosynthesis of amino acids;ko00630 Glyoxylate and dicarboxylate metabolism;ko00710 Carbon fixation in photosynthetic organisms;ko00250 Alanine, aspartate and glutamate metabolism;ko00260 Glycine, serine and threonine metabolism;ko00220 Arginine biosynthesis	KOG0258-Alanine aminotransferase[E]
Csa4G297420	41.1899	123.366	-1.58259	0	0	down	Csa4G297420	Cysteine/histidine-rich C1 domain-containing protein; contains IPR011424 (C1-like), IPR019786 (Zinc finger, PHD-type, conserved site)	GO:0046872	-	-
Csa5G206420	8.28488	47.9885	-2.53414	0	0	down	Csa5G206420	1-aminocyclopropane-1-carboxylate oxidase; contains IPR002283 (Isopenicillin N synthase), IPR026992 (Non-haem dioxygenase N-terminal domain), IPR027443 (Isopenicillin N synthase-like)	GO:0031418;GO:0046872;GO:0050589;GO:0005506;GO:0009718;GO:0016491	-	KOG0143-Iron/ascorbate family oxidoreductases[QR]
Csa4G286960	1.7539	28.0288	-3.99827	0	0	down	Csa4G286960	Lipoxygenase; contains IPR000907 (Lipoxygenase), IPR008976 (Lipase/lipooxygenase, PLAT/LH2), IPR027433 (Lipoxygenase, domain 3)	GO:0031408;GO:0046872;GO:0009507;GO:0016165;GO:0016702	-	-
Csa6G020220	0.180773	88.9806	-8.94317	0	0	down	Csa6G020220	Unknown protein	-	-	-
Csa6G521050	1.7383	27.8618	-4.00254	0	0	down	Csa6G521050	Unknown protein	GO:0006412;GO:0007064;GO:0007417;GO:0007507;GO:0009303;GO:0035118;GO:0048565;GO:0048589;GO:0048703;GO:0060828;GO:0070050;GO:0003146;GO:0071733;GO:0003682;GO:0005634	-	-
Csa4G640960	8.72503	45.1114	-2.37026	0	0	down	Csa4G640960	N-hydroxycinnamoyl/benzoyltransferase 1; contains IPR003480 (Transferase), IPR023213 (Chloramphenicol acetyltransferase-like domain)	GO:0016747	-	-
Csa1G005610	106.042	215.389	-1.0223	0	0	down	Csa1G005610	Rac-like small GTP-binding protein; contains IPR001806 (Small GTPase superfamily), IPR005225 (Small GTP-binding protein domain), IPR027417 (P-loop containing nucleoside triphosphate hydrolase)	GO:0007264;GO:0016020;GO:0005525;GO:0005622;GO:0005737	K04392-ko04014 Ras signaling pathway;ko04015 Rap1 signaling pathway;ko04010 MAPK signaling pathway;ko04013 MAPK signaling pathway - fly;ko04310 Wnt signaling pathway;ko04370 VEGF signaling pathway;ko04071 Sphingolipid signaling pathway;ko04024 cAMP signaling pathway;ko04151 PI3K-Akt signaling pathway;ko04145 Phagosome;ko04810 Regulation of actin cytoskeleton;ko04510 Focal adhesion;ko04520 Adheren…	KOG0393-Ras-related small GTPase, Rho type[R]
Csa3G828430	7.36746	39.2364	-2.41296	0	0	down	Csa3G828430	Mitochondrial chaperone BCS1; contains IPR025753 (AAA-type ATPase, N-terminal domain), IPR027417 (P-loop containing nucleoside triphosphate hydrolase)	GO:0009409;GO:0009414;GO:0009651;GO:0009737;GO:0010154;GO:0010431;GO:0016021;GO:0016887;GO:0031966;GO:0005524;GO:0005739;GO:0005783	-	KOG0743-AAA+-type ATPase[O]
Csa3G651750	1.11989	13.0892	-3.54695	0	0	down	Csa3G651750	Receptor-like protein kinase; contains IPR001611 (Leucine-rich repeat), IPR003591 (Leucine-rich repeat, typical subtype), IPR011009 (Protein kinase-like domain), IPR013210 (Leucine-rich repeat-containing N-terminal, type 2)	GO:0005886;GO:0006468;GO:0016021;GO:0019199;GO:0004674;GO:0005524;GO:0005576	-	KOG1187-Serine/threonine protein kinase[T]
Csa5G616900	0.191241	13.7893	-6.17201	0	0	down	Csa5G616900	Transferase, transferring glycosyl groups, putative	-	-	-
Csa4G364040	25.0776	94.7722	-1.91807	0	0	down	Csa4G364040	Universal stress protein family protein; contains IPR014729 (Rossmann-like alpha/beta/alpha sandwich fold)	GO:0006950	-	-
Csa3G446120	2.54422	13.9421	-2.45415	0	0	down	Csa3G446120	ABC transporter G family member; contains IPR013525 (ABC-2 type transporter), IPR013581 (Plant PDR ABC transporter associated), IPR027417 (P-loop containing nucleoside triphosphate hydrolase)	GO:0031348;GO:0005886;GO:0042344;GO:0006810;GO:0042626;GO:0006855;GO:0009507;GO:0009627;GO:0009737;GO:0009817;GO:0042742;GO:0009941;GO:0052544;GO:0015086;GO:0071366;GO:0015691;GO:0016020;GO:0005524;GO:0016021;GO:0005739;GO:0016887;GO:0005774	-	KOG0065-Pleiotropic drug resistance proteins (PDR1-15), ABC superfamily[Q]
Csa1G123470	148.768	330.547	-1.15179	0	0	down	Csa1G123470	Cysteine proteinase inhibitor 4	GO:0005773;GO:0005829;GO:0006952;GO:0009506;GO:0004869;GO:0005576;GO:0005618	-	-
Csa3G042390	0.077784	68.5942	-9.7844	2.08067e-307	3.94253e-306	down	Csa3G042390	Dehydration responsive element binding transcription factor 1B; contains IPR016177 (DNA-binding, integrase-type)	GO:0006351;GO:0009873;GO:0044212;GO:0050832;GO:0003677;GO:0003700;GO:0005634	-	-
Csa1G064730	1.27165	25.3973	-4.3199	7.7626e-307	1.46817e-305	down	Csa1G064730	1-aminocyclopropane-1-carboxylate oxidase 4; contains IPR005123 (Oxoglutarate/iron-dependent dioxygenase), IPR026992 (Non-haem dioxygenase N-terminal domain), IPR027443 (Isopenicillin N synthase-like)	GO:0046872;GO:0052635;GO:0009685;GO:0009686;GO:0016491	K04125-ko00904 Diterpenoid biosynthesis	KOG0143-Iron/ascorbate family oxidoreductases[QR]
Csa1G046060	4.66549	32.0718	-2.7812	5.84576e-306	1.1036e-304	down	Csa1G046060	Poly [ADP-ribose] polymerase 15; contains IPR012317 (Poly(ADP-ribose) polymerase, catalytic domain), IPR022003 (RST domain of plant C-terminal)	GO:0009651;GO:0016363;GO:0072593;GO:0003950;GO:0005739;GO:0007275	-	-
Csa2G238250	49.3925	141.047	-1.51381	1.59789e-305	3.01384e-304	down	Csa2G238250	Cold acclimation protein-like protein; contains IPR008892 (Cold acclimation WCOR413)	GO:0005774;GO:0005886;GO:0016021	-	-
Csa6G421770	2.23482	37.1417	-4.05481	1.03711e-304	1.95075e-303	down	Csa6G421770	Trichome birefringence-like 43 protein; contains IPR025846 (PMR5 N-terminal domain), IPR026057 (PC-Esterase)	GO:0071554;GO:0005794;GO:0016021;GO:0016413	-	-
Csa5G148830	29.2552	96.2502	-1.7181	1.5755e-304	2.96073e-303	down	Csa5G148830	Bidirectional sugar transporter N3; contains IPR004316 (SWEET sugar transporter)	GO:0016021;GO:0051119;GO:0005886;GO:0005887;GO:0008643	-	KOG1623-Multitransmembrane protein[R]
Csa5G517810	4.31337	41.8517	-3.2784	5.39325e-303	1.00982e-301	down	Csa5G517810	CONSTANS-like zinc finger protein; contains IPR010402 (CCT domain)	GO:0008270;GO:0003700;GO:0005634;GO:0006355	-	KOG1601-GATA-4/5/6 transcription factors[K]
Csa2G000630	14.1873	73.834	-2.37969	8.59814e-303	1.60843e-301	down	Csa2G000630	Zinc finger CCCH domain-containing protein	GO:0006355;GO:0006979;GO:0046872;GO:0003677;GO:0003700;GO:0005886	-	-
Csa2G357330	2.03632	23.5975	-3.5346	1.11448e-302	2.08104e-301	down	Csa2G357330	Glycogenin, putative; contains IPR002495 (Glycosyl transferase, family 8)	GO:0010417;GO:0015020;GO:0016021;GO:0045492;GO:0046872;GO:0071555;GO:0080116;GO:0000139;GO:0005794;GO:0009834	-	KOG1950-Glycosyl transferase, family 8 - glycogenin[G]
Csa1G043320	6.5069	26.1868	-2.0088	1.34929e-302	2.51721e-301	down	Csa1G043320	Testis-expressed sequence 2 protein; contains IPR019411 (Domain of unknown function DUF2404)	GO:0005783;GO:0008289;GO:0016021	-	KOG2238-Uncharacterized conserved protein TEX2, contains PH domain[R]
Csa3G880030	45.9626	133.086	-1.53382	1.53068e-301	2.85042e-300	down	Csa3G880030	RING finger and CHY zinc finger domain-containing protein; contains IPR004039 (Rubredoxin-type fold), IPR008913 (Zinc finger, CHY-type), IPR013083 (Zinc finger, RING/FYVE/PHD-type), IPR017921 (Zinc finger, CTCHY-type)	GO:0006952;GO:0008134;GO:0008270;GO:0016567;GO:0016874;GO:1900425;GO:1901485;GO:0004842;GO:0005634;GO:0005737	K10144-ko04120 Ubiquitin mediated proteolysis;ko04115 p53 signaling pathway;ko05162 Measles	KOG1940-Zn-finger protein[R]
Csa4G005540	62.7427	152.1	-1.2775	1.02645e-299	1.90626e-298	down	Csa4G005540	Protein LURP-one-related 5; contains IPR025659 (Tubby C-terminal-like domain)	GO:0006952	-	-
Csa3G748260	11.8954	41.5941	-1.80598	2.0435e-299	3.79164e-298	down	Csa3G748260	Putative receptor kinase; contains IPR001611 (Leucine-rich repeat), IPR011009 (Protein kinase-like domain), IPR013210 (Leucine-rich repeat-containing N-terminal, type 2)	GO:0009834;GO:0016021;GO:0004672;GO:0005524;GO:0005886	-	KOG1187-Serine/threonine protein kinase[T]
Csa1G033210	4.79091	30.5949	-2.67492	4.91351e-299	9.10041e-298	down	Csa1G033210	Exostosin family protein; contains IPR004263 (Exostosin-like)	GO:0005802;GO:0016021;GO:0016757;GO:0045489;GO:0071555;GO:0000139;GO:0005768;GO:0005794	-	KOG1021-Acetylglucosaminyltransferase EXT1/exostosin 1[GMW]
Csa3G198460	53.7294	154.97	-1.5282	3.32978e-298	6.16159e-297	down	Csa3G198460	WGS project CAID00000000 data, contig chromosome 05	-	-	-
Csa1G423190	13.7015	55.8819	-2.02805	3.51856e-298	6.50506e-297	down	Csa1G423190	AP2-like ethylene-responsive transcription factor; contains IPR016177 (DNA-binding, integrase-type)	GO:0006351;GO:0007275;GO:0009791;GO:0009845;GO:0009873;GO:0040019;GO:0048364;GO:0060771;GO:0060772;GO:0060774;GO:0003677;GO:0003700;GO:0005634	-	-
Csa5G588750	55.0031	157.294	-1.51587	4.10953e-298	7.5908e-297	down	Csa5G588750	Putative uncharacterized protein OSJNBb0034B12.21	-	-	-
Csa3G734290	3.6868	23.0957	-2.64718	6.30503e-298	1.16148e-296	down	Csa3G734290	Ankyrin repeat family protein, putative, expressed; contains IPR013083 (Zinc finger, RING/FYVE/PHD-type), IPR020683 (Ankyrin repeat-containing domain)	GO:0008270;GO:0016567;GO:0016874	-	KOG4177-Ankyrin[M]
Csa3G904070	3.86616	25.5026	-2.72167	6.37458e-298	1.17324e-296	down	Csa3G904070	Putative peptide/nitrate transporter; contains IPR000109 (Proton-dependent oligopeptide transporter family), IPR016196 (Major facilitator superfamily domain, general substrate transporter)	GO:0010167;GO:0015112;GO:0015293;GO:0015706;GO:0016021;GO:0055075;GO:0005215;GO:0005886;GO:0010150	-	KOG1237-H+/oligopeptide symporter[E]
Csa5G262260	9.63853	31.7473	-1.71975	3.3726e-297	6.19064e-296	down	Csa5G262260	Formin-like protein; contains IPR003104 (Actin-binding FH2/DRF autoregulatory)	GO:0016020;GO:0016021;GO:0030036;GO:0045010;GO:0051015;GO:0051016;GO:0003779;GO:0005618;GO:0005886	-	KOG1922-Rho GTPase effector BNI1 and related formins[TZ]
Csa4G011680	36.5373	102.445	-1.48741	1.98878e-296	3.63431e-295	down	Csa4G011680	Transcription factor, putative; contains IPR011598 (Myc-type, basic helix-loop-helix (bHLH) domain)	GO:0005634;GO:0006355;GO:0006366;GO:0001046;GO:0001228;GO:0003700	-	-
Csa4G664360	62.3056	131.976	-1.08284	2.09849e-296	3.83138e-295	down	Csa4G664360	Multiple chloroplast division site 1	GO:0016021;GO:0009706;GO:0009941;GO:0010020	-	-
Csa7G062840	17.3458	43.1438	-1.31457	6.00025e-296	1.09454e-294	down	Csa7G062840	Calmodulin-binding transcription activator; contains IPR000048 (IQ motif, EF-hand binding site), IPR005559 (CG-1 DNA-binding domain), IPR013783 (Immunoglobulin-like fold), IPR014756 (Immunoglobulin E-set), IPR020683 (Ankyrin repeat-containing domain), IPR027417 (P-loop containing nucleoside triphosphate hydrolase)	GO:0005634;GO:0006355;GO:0009409;GO:0043565;GO:0045893;GO:0045944;GO:0071275;GO:0001077;GO:0003677;GO:0003700	-	KOG0520-Uncharacterized conserved protein, contains IPT/TIG domain[S]
Csa6G425710	95.4803	208.413	-1.12617	2.06199e-295	3.75806e-294	down	Csa6G425710	Pollen Ole e 1 allergen and extensin family protein; contains IPR006041 (Pollen Ole e 1 allergen/extensin)	-	-	-
Csa5G524780	8.22016	47.2346	-2.52261	3.30064e-295	6.01021e-294	down	Csa5G524780	Cinnamoyl-CoA reductase; contains IPR016040 (NAD(P)-binding domain)	GO:0007623;GO:0009409;GO:0009809;GO:0016621;GO:0050662;GO:0003854;GO:0005829;GO:0006694	-	KOG1502-Flavonol reductase/cinnamoyl-CoA reductase[V]
Csa6G006750	5.00653	55.7716	-3.47765	1.3391e-294	2.43623e-293	down	Csa6G006750	Unknown protein	-	-	-
Csa6G519540	13.8018	44.8425	-1.70001	6.59982e-294	1.19859e-292	down	Csa6G519540	Ubiquitin-like modifier-activating enzyme ATG7; contains IPR006285 (Ubiquitin-like modifier-activating enzyme Atg7), IPR016040 (NAD(P)-binding domain)	GO:0044805;GO:0006497;GO:0050832;GO:0006501;GO:0006914;GO:0006995;GO:0008641;GO:0010150;GO:0015031;GO:0016236;GO:0019778;GO:0019779;GO:0030163;GO:0000422;GO:0032446;GO:0005737;GO:0034727;GO:0005829	K08337-ko04140 Regulation of autophagy	KOG2337-Ubiquitin activating E1 enzyme-like protein[H]
Csa1G533450	34.6547	78.4033	-1.17786	1.06321e-293	1.92918e-292	down	Csa1G533450	Exocyst complex component; contains IPR004140 (Exocyst complex protein Exo70), IPR016159 (Cullin repeat-like-containing domain)	GO:0006887;GO:0045335;GO:0070062;GO:0000145;GO:0005829;GO:0005886	-	KOG2344-Exocyst component protein and related proteins[U]
Csa7G024120	12.6603	41.7068	-1.71997	1.34627e-292	2.43847e-291	down	Csa7G024120	Galacturonosyltransferase 3; contains IPR002495 (Glycosyl transferase, family 8)	GO:0005794;GO:0005802;GO:0016021;GO:0045489;GO:0047262;GO:0071555;GO:0000139;GO:0005768;GO:0005774	K13648-ko00500 Starch and sucrose metabolism;ko00520 Amino sugar and nucleotide sugar metabolism	-
Csa3G822220	23.2566	67.0772	-1.52818	1.58291e-292	2.86459e-291	down	Csa3G822220	BTB/POZ ankyrin repeat protein; contains IPR011333 (BTB/POZ fold), IPR020683 (Ankyrin repeat-containing domain), IPR024228 (Domain of unknown function DUF3420)	GO:0009944;GO:0009954;GO:0010227;GO:0010254;GO:0010434;GO:0010582;GO:0016567;GO:0048439;GO:0005634;GO:0005737;GO:0009864	K14508-ko04075 Plant hormone signal transduction	KOG0509-Ankyrin repeat and DHHC-type Zn-finger domain containing proteins[R]
Csa5G148500	7.32041	48.623	-2.73164	3.08444e-292	5.57698e-291	down	Csa5G148500	GDSL esterase/lipase; contains IPR001087 (Lipase, GDSL)	GO:0016021;GO:0016042;GO:0016788	-	-
Csa7G074910	34.5177	126.308	-1.87154	8.04114e-292	1.45264e-290	down	Csa7G074910	Unknown protein	-	-	-
Csa1G196260	12.1297	59.106	-2.28476	2.02993e-291	3.66387e-290	down	Csa1G196260	Protein F12F1.11-, putative	-	-	-
Csa6G185230	0.0001	94.8378	-19.8551	2.05098e-291	3.6986e-290	down	Csa6G185230	Unknown protein	-	-	-
Csa4G665120	7.18019	41.8103	-2.54176	3.67682e-291	6.61892e-290	down	Csa4G665120	TMV response-related protein; contains IPR025322 (Protein of unknown function DUF4228)	-	-	-
Csa6G190340	19.1407	68.8368	-1.84654	9.98825e-291	1.79649e-289	down	Csa6G190340	Expansin; contains IPR007118 (Expansin/Lol pI), IPR014733 (Barwin-like endoglucanase)	GO:0006949;GO:0009505;GO:0009506;GO:0009664;GO:0016020;GO:0005576;GO:0005618;GO:0005829	-	-
Csa4G294410	1.14998	14.6641	-3.67261	7.05726e-290	1.26599e-288	down	Csa4G294410	Cation/H(+) antiporter 20; contains IPR006153 (Cation/H+ exchanger)	GO:0006813;GO:0006885;GO:0012505;GO:0015299;GO:0016021;GO:0030007;GO:0030104;GO:0005451;GO:0005783;GO:0006623	-	KOG1650-Predicted K+/H+-antiporter[P]
Csa3G874380	36.1933	100.701	-1.47628	2.06219e-289	3.69288e-288	down	Csa3G874380	Nucleoredoxin, putative; contains IPR012336 (Thioredoxin-like fold)	GO:0047134	-	KOG2501-Thioredoxin, nucleoredoxin and related proteins[R]
Csa2G381760	34.1836	71.2125	-1.05883	4.66886e-289	8.35352e-288	down	Csa2G381760	F-box family protein; contains IPR001810 (F-box domain, cyclin-like), IPR006553 (Leucine-rich repeat, cysteine-containing subtype)	GO:0009873;GO:0010105;GO:0016567;GO:0005634;GO:0006511;GO:0009723	K14515-ko04016 MAPK signaling pathway - plant;ko04075 Plant hormone signal transduction	KOG4341-F-box protein containing LRR[R]
Csa3G589570	35.886	80.7995	-1.17092	5.80233e-289	1.03725e-287	down	Csa3G589570	Bromodomain-containing protein, putative; contains IPR001487 (Bromodomain), IPR027353 (NET domain)	GO:0009507;GO:0005634;GO:0006351;GO:0006355	-	KOG1474-Transcription initiation factor TFIID, subunit BDF1 and related bromodomain proteins[K]
Csa1G264530	6.4782	33.9589	-2.39013	7.46117e-289	1.33032e-287	down	Csa1G264530	Transmembrane protein	GO:0016021	-	-
Csa3G836410	3.01107	52.5568	-4.12553	8.18394e-287	1.45288e-285	down	Csa3G836410	Bidirectional sugar transporter N3; contains IPR004316 (SWEET sugar transporter)	GO:0051119;GO:0051260;GO:0005887;GO:0008643;GO:0016021	-	KOG1623-Multitransmembrane protein[R]
Csa7G452200	31.8748	69.6779	-1.12828	4.6178e-286	8.16966e-285	down	Csa7G452200	Receptor-like protein kinase; contains IPR001611 (Leucine-rich repeat), IPR011009 (Protein kinase-like domain), IPR013320 (Concanavalin A-like lectin/glucanase, subgroup), IPR024788 (Malectin-like carbohydrate-binding domain), IPR025875 (Leucine rich repeat 4)	GO:0004674;GO:0005524;GO:0016021	-	KOG1187-Serine/threonine protein kinase[T]
Csa5G622460	39.7574	93.0535	-1.22684	5.63711e-286	9.9644e-285	down	Csa5G622460	Malate dehydrogenase; contains IPR010945 (Malate dehydrogenase, type 2)	GO:0046554;GO:0005975;GO:0006108;GO:0009507	K00051-ko01200 Carbon metabolism;ko00620 Pyruvate metabolism;ko00710 Carbon fixation in photosynthetic organisms	KOG1496-Malate dehydrogenase[C]
Csa3G536670	1.78655	18.962	-3.40786	1.37424e-285	2.42707e-284	down	Csa3G536670	Boron transporter, putative; contains IPR003020 (Bicarbonate transporter, eukaryotic)	GO:0015301;GO:0016021;GO:0046713;GO:0051453;GO:0080029;GO:0080139;GO:0005452;GO:0005886;GO:0005887	-	KOG1172-Na+-independent Cl/HCO3 exchanger AE1 and related transporters (SLC4 family)[P]
Csa7G328830	24.1075	79.6051	-1.72338	2.88953e-285	5.09888e-284	down	Csa7G328830	WRKY transcription factor 6; contains IPR003657 (DNA-binding WRKY)	GO:0006351;GO:0006355;GO:0010200;GO:0043565;GO:0044212;GO:0048527;GO:0000987;GO:0003700;GO:0005730	-	-
Csa3G889720	32.4666	68.5556	-1.07832	2.72655e-284	4.80302e-283	down	Csa3G889720	Leucine-rich repeat-containing protein; contains IPR001611 (Leucine-rich repeat), IPR003591 (Leucine-rich repeat, typical subtype), IPR025875 (Leucine rich repeat 4)	GO:0071910;GO:0005634;GO:0005737;GO:0005886;GO:0005930;GO:0030324;GO:0035469;GO:0036158;GO:0036159;GO:0044458;GO:0060271;GO:0060972;GO:0001947;GO:0070286;GO:0003341;GO:0071907;GO:0003356	-	KOG0531-Protein phosphatase 1, regulatory subunit, and related proteins[T]
Csa5G608610	80.551	183.956	-1.19138	6.24655e-282	1.09662e-280	down	Csa5G608610	Putative uncharacterized protein At3g25870/MPE11_2	-	-	-
Csa2G382650	5.26819	44.8084	-3.08839	7.03401e-282	1.2338e-280	down	Csa2G382650	WRKY transcription factor 2-7; contains IPR003657 (DNA-binding WRKY)	GO:0006351;GO:0009611;GO:0009751;GO:0010200;GO:0031347;GO:0042742;GO:0043565;GO:0044212;GO:0045892;GO:0050832;GO:0002237;GO:0003700;GO:0005634	-	-
Csa2G058670	3.215	26.1942	-3.02636	1.63409e-281	2.85409e-280	down	Csa2G058670	Putative histone-lysine N-methyltransferase; contains IPR001214 (SET domain), IPR015353 (Rubisco LS methyltransferase, substrate-binding domain)	GO:0018023;GO:0018026;GO:0030785;GO:0009507;GO:0009570;GO:0016279	-	KOG1337-N-methyltransferase[R]
Csa1G423100	12.4603	46.0828	-1.88689	3.72607e-281	6.50241e-280	down	Csa1G423100	Mitochondrial chaperone BCS1; contains IPR025753 (AAA-type ATPase, N-terminal domain), IPR027417 (P-loop containing nucleoside triphosphate hydrolase)	GO:0034551;GO:0005524;GO:0005739;GO:0016887	-	KOG0743-AAA+-type ATPase[O]
Csa4G370550	3.74626	46.2646	-3.62639	1.33033e-280	2.31764e-279	down	Csa4G370550	Ethylene-responsive transcription factor; contains IPR016177 (DNA-binding, integrase-type)	GO:0006351;GO:0009751;GO:0009753;GO:0009873;GO:0034605;GO:0044212;GO:0045893;GO:0071497;GO:0003677;GO:0003700;GO:0005634	-	-
Csa3G890040	77.7673	160.722	-1.04733	3.44313e-280	5.9883e-279	down	Csa3G890040	GF14 protein; contains IPR000308 (14-3-3 protein), IPR023409 (14-3-3 protein, conserved site), IPR023410 (14-3-3 domain)	-	K06630-ko04011 MAPK signaling pathway - yeast;ko04390 Hippo signaling pathway;ko04391 Hippo signaling pathway -fly;ko04151 PI3K-Akt signaling pathway;ko04110 Cell cycle;ko04114 Oocyte meiosis;ko04722 Neurotrophin signaling pathway;ko05203 Viral carcinogenesis;ko05169 Epstein-Barr virus infection	KOG0841-Multifunctional chaperone (14-3-3 family)[O]
Csa6G490030	4.46744	38.6091	-3.11142	1.93898e-279	3.36659e-278	down	Csa6G490030	Dof zinc finger protein; contains IPR003851 (Zinc finger, Dof-type)	GO:0005634;GO:0006351;GO:0006355;GO:0046872;GO:0000976;GO:0003677;GO:0003700	-	-
Csa2G351800	19.7444	57.6638	-1.54622	6.85975e-278	1.18702e-276	down	Csa2G351800	Ferrochelatase, putative; contains IPR001015 (Ferrochelatase)	GO:0016021;GO:0004325;GO:0006783;GO:0009507	K01772-ko00860 Porphyrin and chlorophyll metabolism	KOG1321-Protoheme ferro-lyase (ferrochelatase)[H]
Csa2G352360	0.044176	34.2622	-9.59914	1.02987e-276	1.78061e-275	down	Csa2G352360	Carboxyl-terminal proteinase; contains IPR004314 (Domain of unknown function DUF239), IPR025521 (Domain of unknown function DUF4409)	GO:0016021	-	-
Csa3G854760	13.778	62.8856	-2.19036	5.66832e-276	9.77559e-275	down	Csa3G854760	Glycosyltransferase family GT8; contains IPR002495 (Glycosyl transferase, family 8)	GO:0010051;GO:0010417;GO:0016021;GO:0016757;GO:0032504;GO:0045489;GO:0047262;GO:0048366;GO:0052386;GO:0005783;GO:0005789;GO:0005794	-	-
Csa6G511860	12.8962	52.8027	-2.03367	3.07732e-275	5.29382e-274	down	Csa6G511860	1-aminocyclopropane-1-carboxylate oxidase; contains IPR005123 (Oxoglutarate/iron-dependent dioxygenase), IPR026992 (Non-haem dioxygenase N-terminal domain), IPR027443 (Isopenicillin N synthase-like)	GO:0016491;GO:0031418;GO:0046872;GO:0009693;GO:0009815;GO:0009835	K05933-ko00270 Cysteine and methionine metabolism	KOG0143-Iron/ascorbate family oxidoreductases[QR]
Csa7G414440	29.2156	75.9264	-1.37786	1.41049e-274	2.42236e-273	down	Csa7G414440	Protein phosphatase-2C; contains IPR001932 (Protein phosphatase 2C (PP2C)-like), IPR015655 (Protein phosphatase 2C)	GO:0004722;GO:0046872	-	KOG0698-Serine/threonine protein phosphatase[T]
Csa6G014510	6.3167	65.2991	-3.36982	1.06185e-273	1.81904e-272	down	Csa6G014510	Unknown protein	-	-	-
Csa7G447180	12.9485	35.5168	-1.45572	4.77077e-272	8.12535e-271	down	Csa7G447180	K(+)-insensitive pyrophosphate-energized proton pump; contains IPR004131 (Pyrophosphate-energised proton pump)	GO:0015992;GO:0016021;GO:0046872;GO:0000139;GO:0004427;GO:0009678	-	-
Csa3G717370	4.09728	38.236	-3.22219	8.88259e-272	1.51159e-270	down	Csa3G717370	Cinnamoyl-CoA reductase 4; contains IPR001509 (NAD-dependent epimerase/dehydratase), IPR016040 (NAD(P)-binding domain)	GO:0009409;GO:0009699;GO:0016621;GO:0042754;GO:0050662;GO:0003824;GO:0006952;GO:0007623	K09753-ko00940 Phenylpropanoid biosynthesis	KOG1502-Flavonol reductase/cinnamoyl-CoA reductase[V]
Csa3G404010	0.0001	155.118	-20.5649	8.74193e-271	1.48396e-269	down	Csa3G404010	Organic cation/carnitine transporter 4	GO:0009705;GO:0016021;GO:0022891;GO:0042631;GO:0005524;GO:0006811;GO:0009535	-	KOG0255-Synaptic vesicle transporter SVOP and related transporters (major facilitator superfamily)[R]
Csa1G038320	16.8397	60.1638	-1.83703	1.97837e-270	3.35001e-269	down	Csa1G038320	Thioredoxin II, putative; contains IPR005746 (Thioredoxin), IPR012336 (Thioredoxin-like fold)	GO:0006662;GO:0009507;GO:0009570;GO:0015035;GO:0016671;GO:0031969;GO:0034599;GO:0045454;GO:0000103;GO:0005623;GO:0006457	-	KOG0907-Thioredoxin[O]
Csa5G152970	63.6102	158.359	-1.31587	2.58697e-270	4.37696e-269	down	Csa5G152970	Ubiquitin-conjugating enzyme h, putative; contains IPR016135 (Ubiquitin-conjugating enzyme/RWD-like), IPR023313 (Ubiquitin-conjugating enzyme, active site)	GO:0006511;GO:0031625;GO:0061630;GO:0004842;GO:0005524;GO:0005829	K10576-ko04120 Ubiquitin mediated proteolysis	KOG0416-Ubiquitin-protein ligase[O]
Csa1G045680	4.06946	22.2953	-2.45383	2.82204e-270	4.77076e-269	down	Csa1G045680	Putative beta-1,3-galactosyltransferase 19; contains IPR002659 (Glycosyl transferase, family 31), IPR008985 (Concanavalin A-like lectin/glucanases superfamily)	GO:0008378;GO:0009507;GO:0016021;GO:0030246;GO:0048354;GO:1900056;GO:1990714;GO:0000139;GO:0005794;GO:0006486	-	KOG2287-Galactosyltransferases[G]
Csa6G395130	17.2361	57.69	-1.74289	6.44607e-270	1.08884e-268	down	Csa6G395130	2-oxoisovalerate dehydrogenase alpha subunit, mitochondrial, putative, expressed; contains IPR001017 (Dehydrogenase, E1 component)	GO:0009744;GO:0016624;GO:0043617;GO:0046872;GO:0003863;GO:0005759;GO:0009646	K00166-ko00640 Propanoate metabolism;ko00280 Valine, leucine and isoleucine degradation	KOG1182-Branched chain alpha-keto acid dehydrogenase complex, alpha subunit[C]
Csa6G382950	14.6854	52.5869	-1.84032	1.89709e-269	3.1992e-268	down	Csa6G382950	NAC domain-containing protein, putative; contains IPR003441 (No apical meristem (NAM) protein)	GO:0006351;GO:0006355;GO:0009611;GO:0009788;GO:0003677;GO:0003700;GO:0005634	-	-
Csa3G075990	12.8256	52.6934	-2.0386	8.29157e-269	1.39483e-267	down	Csa3G075990	GDSL esterase/lipase; contains IPR001087 (Lipase, GDSL)	GO:0016788;GO:0005576;GO:0016042;GO:0016298	-	-
Csa7G391240	6.5048	38.8811	-2.57949	6.58859e-268	1.10744e-266	down	Csa7G391240	Gibberellin receptor GID1, putative; contains IPR013094 (Alpha/beta hydrolase fold-3)	GO:0009740;GO:0009939;GO:0010476;GO:0016787;GO:0048444;GO:0005634;GO:0008152;GO:0009739	K14493-ko04075 Plant hormone signal transduction	KOG1515-Arylacetamide deacetylase[V]
Csa7G018790	3.5798	37.3259	-3.38222	2.73403e-267	4.58798e-266	down	Csa7G018790	Harpin-induced protein; contains IPR004864 (Late embryogenesis abundant protein, LEA-14)	GO:0016021	-	-
Csa1G045600	26.7657	61.5792	-1.20206	4.61926e-267	7.73895e-266	down	Csa1G045600	Plasma membrane H+-ATPase; contains IPR001757 (Cation-transporting P-type ATPase), IPR004014 (Cation-transporting P-type ATPase, N-terminal), IPR023214 (HAD-like domain), IPR023298 (P-type ATPase, transmembrane domain)	GO:0006754;GO:0008553;GO:0016020;GO:0016021;GO:0016787;GO:0043231;GO:0046872;GO:0051453;GO:1902600;GO:0005524;GO:0005886;GO:0005887	-	KOG0205-Plasma membrane H+-transporting ATPase[P]
Csa3G101810	14.1542	56.2384	-1.99032	1.30241e-266	2.18024e-265	down	Csa3G101810	NAC domain-containing protein, putative; contains IPR003441 (No apical meristem (NAM) protein)	GO:0006355;GO:0003677;GO:0005634;GO:0006351	-	-
Csa5G148790	23.0031	56.2051	-1.28887	1.37784e-266	2.30462e-265	down	Csa5G148790	Auxin response factor; contains IPR003311 (AUX/IAA protein), IPR010525 (Auxin response factor), IPR015300 (DNA-binding pseudobarrel domain)	GO:0006351;GO:0006355;GO:0009734;GO:0003677;GO:0003700;GO:0005634	K14486-ko04075 Plant hormone signal transduction	-
Csa2G005340	27.206	112.726	-2.05082	1.54823e-266	2.58752e-265	down	Csa2G005340	DVL10; contains IPR012552 (DVL)	-	-	-
Csa2G381830	10.4272	42.4871	-2.02667	2.08291e-266	3.4783e-265	down	Csa2G381830	Unknown protein	-	-	-
Csa2G058640	5.35989	21.6924	-2.01691	3.91946e-266	6.53986e-265	down	Csa2G058640	Chaperone protein clpB; contains IPR023150 (Double Clp-N motif), IPR027417 (P-loop containing nucleoside triphosphate hydrolase)	GO:0009845;GO:0016787;GO:0019538;GO:0080167;GO:0090351;GO:1902347;GO:0005524;GO:0006351;GO:0006355	-	KOG1051-Chaperone HSP104 and related ATP-dependent Clp proteases[O]
Csa6G363520	30.1297	100.388	-1.73633	5.35056e-266	8.92049e-265	down	Csa6G363520	Embryogenesis transmembrane protein-like; contains IPR026961 (PGG domain)	GO:0016021	-	-
Csa1G265650	71.0622	213.787	-1.58902	6.71045e-266	1.11786e-264	down	Csa1G265650	Gb|AAD20160.1	-	-	-
Csa5G610470	7.61386	29.7643	-1.96688	2.33176e-265	3.87494e-264	down	Csa5G610470	Lipid phosphate phosphatase 3; contains IPR000326 (Phosphatidic acid phosphatase type 2/haloperoxidase)	GO:0006644;GO:0008195;GO:0016021;GO:0046839;GO:0003993;GO:0005886;GO:0005887	K18693-ko00561 Glycerolipid metabolism;ko00564 Glycerophospholipid metabolism	KOG3030-Lipid phosphate phosphatase and related enzymes of the PAP2 family[I]
Csa7G049210	35.8162	76.8985	-1.10234	1.4324e-263	2.37462e-262	down	Csa7G049210	ATP-dependent zinc metalloprotease FtsH; contains IPR005936 (Peptidase, FtsH), IPR027417 (P-loop containing nucleoside triphosphate hydrolase)	GO:0016020;GO:0006508;GO:0016021;GO:0007275;GO:0030163;GO:0008237;GO:0009507;GO:0009534;GO:0009535;GO:0009579;GO:0031977;GO:0009735;GO:0046872;GO:0009941;GO:0072593;GO:0010027;GO:0010205;GO:0004176;GO:0010206;GO:0004222;GO:0010304;GO:0005524	-	KOG0731-AAA+-type ATPase containing the peptidase M41 domain[O]
Csa3G116740	33.4122	74.0804	-1.14872	4.57055e-263	7.5587e-262	down	Csa3G116740	Serine/threonine protein kinase, putative; contains IPR011009 (Protein kinase-like domain)	GO:0005634;GO:0005730;GO:0005737;GO:0005886;GO:0006468;GO:0009734;GO:0010540;GO:0016301;GO:0035556;GO:0004672;GO:0004674;GO:0005524	-	KOG0610-Putative serine/threonine protein kinase[R]
Csa7G206930	3.32394	14.0903	-2.08374	1.24774e-262	2.06017e-261	down	Csa7G206930	Phosphatidylinositol-4-phosphate 5-kinase, putative; contains IPR002423 (Chaperonin Cpn60/TCP-1), IPR002498 (Phosphatidylinositol-4-phosphate 5-kinase, core), IPR027409 (GroEL-like apical domain), IPR027483 (Phosphatidylinositol-4-phosphate 5-kinase, C-terminal), IPR027484 (Phosphatidylinositol-4-phosphate 5-kinase, N-terminal domain)	GO:0000285;GO:0005524;GO:0016307	K00921-ko00562 Inositol phosphate metabolism;ko04070 Phosphatidylinositol signaling system;ko04145 Phagosome;ko04810 Regulation of actin cytoskeleton	KOG0230-Phosphatidylinositol-4-phosphate 5-kinase and related FYVE finger-containing proteins[T]
Csa3G127770	3.63557	25.5004	-2.81026	2.0789e-262	3.42701e-261	down	Csa3G127770	CER1 protein, putative, expressed; contains IPR006694 (Fatty acid hydroxylase), IPR021940 (Uncharacterised domain Wax2, C-terminal)	GO:0016021;GO:0016491;GO:0005506;GO:0005789;GO:0006633	K15404-ko00073 Cutin, suberine and wax biosynthesis	-
Csa7G257320	0.502128	19.6135	-5.28765	1.83812e-260	3.01799e-259	down	Csa7G257320	Sugar transporter, putative; contains IPR005828 (General substrate transporter), IPR016196 (Major facilitator superfamily domain, general substrate transporter)	GO:0005365;GO:0005886;GO:0005887;GO:0010311;GO:0015145;GO:0015148;GO:0015168;GO:0015575;GO:0015576;GO:0015591;GO:0016021;GO:0005351;GO:0022891;GO:0005354;GO:0046323;GO:0005355	-	KOG0254-Predicted transporter (major facilitator superfamily)[R]
Csa1G627480	10.657	71.427	-2.74467	3.97495e-260	6.5212e-259	down	Csa1G627480	Putative uncharacterized protein At1g28190/F3H9_13; contains IPR025322 (Protein of unknown function DUF4228)	-	-	-
Csa6G118330	52.6453	117.26	-1.15533	5.92701e-260	9.71595e-259	down	Csa6G118330	Phosphate-responsive 1 family protein; contains IPR006766 (Phosphate-induced protein 1)	GO:0005615;GO:0048046	-	-
Csa1G605770	102.133	206.003	-1.01222	3.19301e-259	5.22169e-258	down	Csa1G605770	Metal tolerance protein	-	-	-
Csa6G495020	30.0502	89.5497	-1.57531	1.82846e-258	2.98542e-257	down	Csa6G495020	LOB domain-containing protein, putative; contains IPR004883 (Lateral organ boundaries, LOB)	-	-	-
Csa6G490140	39.2035	85.2792	-1.12121	2.45757e-257	4.00624e-256	down	Csa6G490140	Laccase-like protein; contains IPR008972 (Cupredoxin)	GO:0005507;GO:0005615;GO:0016491	-	KOG1263-Multicopper oxidases[Q]
Csa2G356680	59.4354	124.521	-1.06699	2.68822e-256	4.37181e-255	down	Csa2G356680	Harpin-induced protein; contains IPR004864 (Late embryogenesis abundant protein, LEA-14)	GO:0016021	-	-
Csa5G319910	4.23026	25.657	-2.60053	1.25729e-255	2.03826e-254	down	Csa5G319910	2-succinylbenzoate-CoA ligase; contains IPR000873 (AMP-dependent synthetase/ligase), IPR025110 (Domain of unknown function DUF4009)	GO:0019605;GO:0047760;GO:0005777;GO:0008152;GO:0016874	-	KOG1176-Acyl-CoA synthetase[I]
Csa4G365050	23.5313	68.3774	-1.53893	1.34661e-255	2.18134e-254	down	Csa4G365050	WAT1-related protein; contains IPR000620 (Drug/metabolite transporter)	GO:0022857;GO:0032973;GO:0043090;GO:0080144;GO:0005886;GO:0015171;GO:0016021	-	-
Csa4G638510	19.5485	81.8714	-2.06631	2.48583e-255	4.02355e-254	down	Csa4G638510	Putative MYB transcription factor; contains IPR009057 (Homeodomain-like)	GO:0050832;GO:0006351;GO:2000022;GO:0009414;GO:2000031;GO:0009651;GO:0009723;GO:0009733;GO:0009737;GO:0009738;GO:0009739;GO:0009751;GO:0009753;GO:0010200;GO:0003677;GO:0042742;GO:0003700;GO:0046686;GO:0005634	-	KOG0048-Transcription factor, Myb superfamily[K]
Csa1G002730	10.64	40.0196	-1.9112	3.35456e-255	5.4254e-254	down	Csa1G002730	Purine transporter; contains IPR006043 (Xanthine/uracil/vitamin C permease)	GO:0015853;GO:0015854;GO:0016021;GO:0005215;GO:0005345;GO:0006863	-	-
Csa6G445770	11.3279	36.898	-1.70367	1.65542e-254	2.67314e-253	down	Csa6G445770	Phenylalanine ammonia-lyase; contains IPR001106 (Aromatic amino acid lyase), IPR023144 (Phenylalanine ammonia-lyase, shielding domain), IPR024083 (Fumarase/histidase, N-terminal)	GO:0045548;GO:0005737;GO:0006559;GO:0009800	K10775-ko00360 Phenylalanine metabolism;ko00940 Phenylpropanoid biosynthesis	KOG0222-Phenylalanine and histidine ammonia-lyase[Q]
Csa3G183950	5.87541	26.6601	-2.18192	2.18922e-253	3.51575e-252	down	Csa3G183950	Heat shock protein, putative; contains IPR001404 (Heat shock protein Hsp90)	GO:0006950;GO:0005524;GO:0005737;GO:0006457	K04079-ko04141 Protein processing in endoplasmic reticulum;ko04151 PI3K-Akt signaling pathway;ko04621 NOD-like receptor signaling pathway;ko04612 Antigen processing and presentation;ko04915 Estrogen signaling pathway;ko04914 Progesterone-mediated oocyte maturation;ko04626 Plant-pathogen interaction;ko05200 Pathways in cancer;ko05215 Prostate cancer	KOG0020-Endoplasmic reticulum glucose-regulated protein (GRP94/endoplasmin), HSP90 family[O]
Csa6G088170	0.124976	13.8837	-6.79559	2.03363e-252	3.25571e-251	down	Csa6G088170	Cytochrome P450; contains IPR001128 (Cytochrome P450)	GO:0016020;GO:0016021;GO:0016705;GO:0016709;GO:0020037;GO:0044550;GO:0004497;GO:0005506;GO:0005789	-	KOG0156-Cytochrome P450 CYP2 subfamily[Q]
Csa3G143610	1.54239	14.5743	-3.24019	2.54628e-252	4.07008e-251	down	Csa3G143610	Ion channel, putative; contains IPR010420 (CASTOR/POLLUX/SYM8 ion channels)	GO:0009941;GO:0016021;GO:0006813;GO:0008324;GO:0009507	-	-
Csa5G177140	2.01892	14.7664	-2.87066	3.92029e-252	6.26149e-251	down	Csa5G177140	Putative receptor-like protein kinase family protein; contains IPR011009 (Protein kinase-like domain), IPR013320 (Concanavalin A-like lectin/glucanase, subgroup), IPR024788 (Malectin-like carbohydrate-binding domain)	GO:0016021;GO:0004674;GO:0005524;GO:0005886	-	KOG1187-Serine/threonine protein kinase[T]
Csa6G056510	10.5904	63.3365	-2.58028	4.57868e-252	7.30738e-251	down	Csa6G056510	T22I11.8; contains IPR008972 (Cupredoxin)	-	-	-
Csa5G157330	26.3606	73.0972	-1.47143	1.67237e-251	2.66696e-250	down	Csa5G157330	Phosphate translocator protein; contains IPR000620 (Drug/metabolite transporter), IPR004853 (Domain of unknown function DUF250)	GO:0008643;GO:0016021	-	KOG1441-Glucose-6-phosphate/phosphate and phosphoenolpyruvate/phosphate antiporter[GE]
Csa3G207890	39.3202	82.3163	-1.06591	4.2493e-251	6.7607e-250	down	Csa3G207890	Nitrite reductase; contains IPR005117 (Nitrite/Sulfite reductase ferredoxin-like domain), IPR006067 (Nitrite/sulphite reductase 4Fe-4S domain)	GO:0042128;GO:0046872;GO:0048307;GO:0051536;GO:0051539;GO:0009507;GO:0016491;GO:0020037	K00366-ko00910 Nitrogen metabolism	KOG0560-Sulfite reductase (ferredoxin)[P]
Csa6G121970	6.04593	42.8106	-2.82393	5.33021e-251	8.47388e-250	down	Csa6G121970	Putative MYB transcription factor; contains IPR009057 (Homeodomain-like)	GO:0006351;GO:0009751;GO:0009753;GO:0010224;GO:0045892;GO:1903086;GO:2000762;GO:0003677;GO:0003700;GO:0005634	-	KOG0048-Transcription factor, Myb superfamily[K]
Csa5G146910	7.89959	36.5741	-2.21097	1.79972e-250	2.85674e-249	down	Csa5G146910	Membrane related protein CP5, putative; contains IPR002913 (START domain), IPR023393 (START-like domain)	GO:1903955;GO:0005739;GO:0008289;GO:0016021	-	KOG2761-START domain-containing proteins involved in steroidogenesis/phosphatidylcholine transfer[I]
Csa2G083760	61.5996	151.959	-1.30268	1.81602e-250	2.88039e-249	down	Csa2G083760	AT5g16250/T21H19_170	GO:0016021	-	-
Csa4G637750	33.4268	92.6655	-1.47103	2.55197e-250	4.04456e-249	down	Csa4G637750	RING finger protein; contains IPR013083 (Zinc finger, RING/FYVE/PHD-type)	GO:0008270;GO:0016021;GO:0016874;GO:0004842;GO:0005783;GO:0005789	K10666-ko04141 Protein processing in endoplasmic reticulum	KOG0823-Predicted E3 ubiquitin ligase[O]
Csa6G127390	17.9472	67.8329	-1.91823	4.75891e-250	7.53647e-249	down	Csa6G127390	Putative chaperon-like protein for quinone binding in photosystem II; contains IPR008030 (NmrA-like), IPR016040 (NAD(P)-binding domain)	GO:0009842;GO:0016491	-	KOG1203-Predicted dehydrogenase[G]
Csa6G006800	1.18479	18.4101	-3.9578	2.98536e-249	4.71324e-248	down	Csa6G006800	1-aminocyclopropane-1-carboxylate synthase; contains IPR015424 (Pyridoxal phosphate-dependent transferase)	GO:0009835;GO:0016847;GO:0030170;GO:0003824;GO:0009058;GO:0009693	-	KOG0256-1-aminocyclopropane-1-carboxylate synthase, and related proteins[T]
Csa3G609280	1.24174	19.588	-3.97954	3.7559e-249	5.9252e-248	down	Csa3G609280	Homeobox-leucine zipper protein ROC7; contains IPR002913 (START domain)	GO:0008289;GO:0043565;GO:0005634;GO:0006351;GO:0006355	-	-
Csa1G002030	19.0355	65.1893	-1.77595	4.53897e-249	7.14958e-248	down	Csa1G002030	F-box family protein; contains IPR001810 (F-box domain, cyclin-like), IPR002893 (Zinc finger, MYND-type), IPR011990 (Tetratricopeptide-like helical)	GO:0005634;GO:0016567	-	-
Csa6G504500	1.71422	18.2623	-3.41324	8.95805e-249	1.40995e-247	down	Csa6G504500	Sec14 cytosolic factor, putative; contains IPR001071 (Cellular retinaldehyde binding/alpha-tocopherol transport), IPR011074 (CRAL/TRIO, N-terminal domain)	GO:0005886;GO:0015031;GO:0000139;GO:0005215;GO:0005622	-	KOG1471-Phosphatidylinositol transfer protein SEC14 and related proteins[I]
Csa5G638340	4.6669	35.3903	-2.92282	8.48867e-248	1.33199e-246	down	Csa5G638340	Putative transcriptional regulator; contains IPR003774 (Protein of unknown function UPF0301)	-	-	-
Csa2G007990	40.3058	108.382	-1.42707	4.54116e-247	7.12026e-246	down	Csa2G007990	Calmodulin, putative; contains IPR011992 (EF-hand-like domain)	GO:0005509;GO:0012505;GO:0016021	-	KOG0027-Calmodulin and related proteins (EF-Hand superfamily)[T]
Csa7G352490	13.8335	38.8338	-1.48915	4.13906e-246	6.47496e-245	down	Csa7G352490	Vacuolar iron transporter-like protein; contains IPR008217 (Domain of unknown function DUF125, transmembrane)	GO:0005789;GO:0006880;GO:0010168;GO:0016020;GO:0016021;GO:0030026;GO:0071281;GO:0005381;GO:0005384;GO:0005783	-	-
Csa1G064670	2.70903	18.1665	-2.74544	7.4525e-246	1.16495e-244	down	Csa1G064670	Homeobox-leucine zipper protein ATHB-14; contains IPR002913 (START domain), IPR009057 (Homeodomain-like)	GO:0006351;GO:0006355;GO:0008289;GO:0009845;GO:0009913;GO:0043565;GO:0048825;GO:0003677;GO:0003700;GO:0005634	-	KOG0483-Transcription factor HEX, contains HOX and HALZ domains[K]
Csa6G425840	1.99978	40.3445	-4.33446	7.93931e-246	1.2401e-244	down	Csa6G425840	NHL1; contains IPR004864 (Late embryogenesis abundant protein, LEA-14)	GO:0016021;GO:0046658;GO:0004871;GO:0006952;GO:0009506	-	-
Csa2G372750	35.1866	74.7109	-1.08629	6.10911e-245	9.52058e-244	down	Csa2G372750	Glutamyl-tRNA reductase; contains IPR000343 (Tetrapyrrole biosynthesis, glutamyl-tRNA reductase), IPR016040 (NAD(P)-binding domain)	GO:0015995;GO:0050661;GO:0006782;GO:0008883;GO:0009507	K02492-ko00860 Porphyrin and chlorophyll metabolism	-
Csa4G645250	14.1397	38.8973	-1.45992	1.04205e-244	1.62149e-243	down	Csa4G645250	Cellulose synthase-like protein	GO:0016757;GO:0071555;GO:0000139;GO:0009506;GO:0016021	-	-
Csa6G356490	53.1907	115.572	-1.11955	4.74566e-244	7.37336e-243	down	Csa6G356490	Probable receptor-like protein kinase; contains IPR011009 (Protein kinase-like domain)	GO:0004674;GO:0005524;GO:0005886	-	KOG1187-Serine/threonine protein kinase[T]
Csa1G467720	10.8497	33.7896	-1.63892	8.12635e-244	1.26164e-242	down	Csa1G467720	U-box domain-containing protein; contains IPR013083 (Zinc finger, RING/FYVE/PHD-type), IPR016024 (Armadillo-type fold)	GO:0009814;GO:0016567;GO:0016874;GO:0004842;GO:0005634;GO:0005737	-	KOG4224-Armadillo repeat protein VAC8 required for vacuole fusion, inheritance and cytosol-to-vacuole protein targeting[U]
Csa2G009440	22.1503	63.0112	-1.50828	1.02237e-243	1.58487e-242	down	Csa2G009440	Serine-rich protein	-	-	-
Csa3G840420	41.7847	96.9009	-1.21354	1.15198e-243	1.78444e-242	down	Csa3G840420	GDSL esterase/lipase; contains IPR001087 (Lipase, GDSL)	GO:0016042;GO:0016788;GO:0005576;GO:0009505;GO:0009506	-	-
Csa1G032990	0.597312	73.9079	-6.9511	5.38876e-243	8.33472e-242	down	Csa1G032990	DNA binding protein, putative; contains IPR011598 (Myc-type, basic helix-loop-helix (bHLH) domain)	GO:0040008;GO:0006351;GO:0006355;GO:0009740	-	-
Csa1G039890	13.8253	39.7681	-1.5243	1.02191e-242	1.57701e-241	down	Csa1G039890	Squamosa promoter binding protein; contains IPR004333 (Transcription factor, SBP-box)	GO:0006351;GO:0006355;GO:0010468;GO:0042742;GO:0046872;GO:0003677;GO:0003700;GO:0005634	-	-
Csa5G529950	1.54815	13.0537	-3.07584	2.75981e-242	4.24936e-241	down	Csa5G529950	Respiratory burst oxidase, putative; contains IPR000778 (Cytochrome b245, heavy chain), IPR011992 (EF-hand-like domain), IPR013130 (Ferric reductase transmembrane component-like domain), IPR017938 (Riboflavin synthase-like beta-barrel)	GO:0050664;GO:0004601;GO:0005509;GO:0016021	-	KOG0039-Ferric reductase, NADH/NADPH oxidase and related proteins[PQ]
Csa5G114570	272.181	633.919	-1.21974	5.21354e-242	8.01543e-241	down	Csa5G114570	Defensin protein 1; contains IPR008176 (Gamma thionin)	GO:0006952;GO:0009505;GO:0031640;GO:0050832;GO:0005576;GO:0005618;GO:0005886	-	-
Csa3G852470	10.0942	45.101	-2.15964	6.49608e-242	9.97976e-241	down	Csa3G852470	NAC domain-containing protein, putative; contains IPR003441 (No apical meristem (NAM) protein)	GO:0006355;GO:0003677;GO:0005634;GO:0006351	-	-
Csa2G369740	10.9222	43.984	-2.00972	5.0248e-241	7.70795e-240	down	Csa2G369740	Purine permease; contains IPR000620 (Drug/metabolite transporter), IPR004853 (Domain of unknown function DUF250)	GO:0016020;GO:0016021;GO:0005215;GO:0005345;GO:0006863	-	-
Csa1G043150	5.33304	34.5088	-2.69393	1.23483e-239	1.88997e-238	down	Csa1G043150	Reductase 1; contains IPR001395 (Aldo/keto reductase), IPR023210 (NADP-dependent oxidoreductase domain)	GO:0009414;GO:0009507;GO:0009636;GO:0009651;GO:0016229;GO:0016491;GO:0055114;GO:0070401;GO:0004033;GO:0008106;GO:0009409	-	KOG1577-Aldo/keto reductase family proteins[R]
Csa6G014740	0.220756	30.8542	-7.12687	5.28267e-239	8.06737e-238	down	Csa6G014740	Unknown protein	GO:0016021	-	-
Csa3G822390	117.233	250.784	-1.09707	1.23995e-238	1.88936e-237	down	Csa3G822390	LOB domain-containing protein, putative; contains IPR004883 (Lateral organ boundaries, LOB)	GO:0009753;GO:0009867;GO:1900150	-	-
Csa1G537320	2.12931	19.9347	-3.22683	1.93742e-238	2.94775e-237	down	Csa1G537320	Phospholipase A1; contains IPR002921 (Lipase, class 3)	GO:0009507;GO:0016042;GO:0016787;GO:0047714;GO:0004806;GO:0006629;GO:0008970	-	KOG4569-Predicted lipase[I]
Csa3G800710	17.9006	48.059	-1.4248	5.01076e-238	7.60688e-237	down	Csa3G800710	Putative DUF231 domain containing family protein; contains IPR025846 (PMR5 N-terminal domain), IPR026057 (PC-Esterase)	GO:0009827;GO:0016021;GO:0016413;GO:0030244;GO:0045489;GO:0005768;GO:0005794;GO:0005802	-	-
Csa3G116810	29.8046	70.7278	-1.24674	1.76047e-237	2.66668e-236	down	Csa3G116810	IQ-domain 17; contains IPR000048 (IQ motif, EF-hand binding site), IPR025064 (Domain of unknown function DUF4005)	-	-	-
Csa2G352960	5.24526	23.3672	-2.1554	3.24011e-236	4.89352e-235	down	Csa2G352960	Early-responsive to dehydration protein, putative, expressed; contains IPR003864 (Domain of unknown function DUF221)	GO:0006811;GO:0016021	-	KOG1134-Uncharacterized conserved protein[R]
Csa1G002860	16.3097	44.9046	-1.46114	2.40246e-235	3.62576e-234	down	Csa1G002860	Receptor-like protein kinase; contains IPR011009 (Protein kinase-like domain), IPR025875 (Leucine rich repeat 4)	GO:0004714;GO:0005524;GO:0005886;GO:0006952;GO:0010942;GO:0016021;GO:0031349;GO:0004672;GO:0004674;GO:0004713	-	KOG1187-Serine/threonine protein kinase[T]
Csa1G574960	2.96286	15.8296	-2.41757	2.85369e-235	4.30358e-234	down	Csa1G574960	Receptor-like protein kinase; contains IPR001611 (Leucine-rich repeat), IPR003591 (Leucine-rich repeat, typical subtype), IPR011009 (Protein kinase-like domain)	GO:0005524;GO:0005886;GO:0010102;GO:0010227;GO:0010468;GO:0016021;GO:0045490;GO:0046777;GO:0004672;GO:0004674;GO:0004714	-	KOG1187-Serine/threonine protein kinase[T]
Csa3G027190	4.85526	84.6981	-4.12471	3.27025e-235	4.92456e-234	down	Csa3G027190	14 kDa proline-rich protein DC2.15, putative; contains IPR016140 (Bifunctional inhibitor/plant lipid transfer protein/seed storage helical domain)	GO:0005576	-	-
Csa4G608110	29.6696	72.04	-1.27981	5.57827e-234	8.36944e-233	down	Csa4G608110	3-hydroxyisobutyryl-CoA hydrolase-like protein	GO:0003860;GO:0080167	K05605-ko01200 Carbon metabolism;ko00640 Propanoate metabolism;ko00280 Valine, leucine and isoleucine degradation;ko00410 beta-Alanine metabolism	KOG1684-Enoyl-CoA hydratase[I]
Csa5G139510	13.0364	35.6468	-1.45123	6.22589e-234	9.3343e-233	down	Csa5G139510	Cyclic nucleotide-gated ion channel, putative; contains IPR005821 (Ion transport domain), IPR014710 (RmlC-like jelly roll fold)	GO:0016021;GO:0030552;GO:0030553;GO:0042391;GO:0005216;GO:0005886;GO:0005887	-	KOG0498-K+-channel ERG and related proteins, contain PAS/PAC sensor domain[PT]
Csa3G026690	0.795947	42.4031	-5.73535	9.13888e-234	1.36917e-232	down	Csa3G026690	14 kDa proline-rich protein DC2.15, putative; contains IPR016140 (Bifunctional inhibitor/plant lipid transfer protein/seed storage helical domain)	GO:0005576	-	-
Csa5G647270	23.3819	65.2597	-1.4808	1.09621e-233	1.64112e-232	down	Csa5G647270	RNA-binding protein; contains IPR012677 (Nucleotide-binding, alpha-beta plait)	GO:0005634;GO:0009414;GO:0009651;GO:0009737;GO:0010029;GO:0000166;GO:0003676;GO:0003723	-	KOG0149-Predicted RNA-binding protein SEB4 (RRM superfamily)[R]
Csa6G432270	25.533	66.1234	-1.3728	9.6501e-233	1.44155e-231	down	Csa6G432270	Short internode related sequence; contains IPR007818 (Protein of unknown function DUF702)	GO:0009734;GO:0009851;GO:0042803;GO:0046872;GO:0003677;GO:0005634;GO:0007275	-	-
Csa2G382440	11.598	42.6669	-1.87924	3.16814e-232	4.72918e-231	down	Csa2G382440	Flotillin-1, putative; contains IPR001107 (Band 7 protein)	GO:0005901;GO:0009877	-	KOG2668-Flotillins[UZ]
Csa1G024230	2.45279	22.9044	-3.22313	9.86301e-232	1.47015e-230	down	Csa1G024230	Putative receptor-like protein kinase; contains IPR011009 (Protein kinase-like domain), IPR013320 (Concanavalin A-like lectin/glucanase, subgroup)	GO:0007166;GO:0016021;GO:0030247;GO:0042631;GO:0048573;GO:0071215;GO:0004674;GO:0005524;GO:0005886	-	KOG1187-Serine/threonine protein kinase[T]
Csa5G171690	0.0001	161.602	-20.624	1.36124e-231	2.02608e-230	down	Csa5G171690	MYB transcription factor; contains IPR009057 (Homeodomain-like)	GO:0006355;GO:0003677;GO:0005634;GO:0006351	-	KOG0048-Transcription factor, Myb superfamily[K]
Csa3G107010	9.34899	26.7569	-1.51703	1.63878e-231	2.43741e-230	down	Csa3G107010	Receptor-like protein kinase; contains IPR001611 (Leucine-rich repeat), IPR003591 (Leucine-rich repeat, typical subtype), IPR011009 (Protein kinase-like domain), IPR013210 (Leucine-rich repeat-containing N-terminal, type 2), IPR025875 (Leucine rich repeat 4)	GO:0005886;GO:0010075;GO:0016021;GO:0030154;GO:0033612;GO:0043621;GO:0048229;GO:0048437;GO:0004672;GO:0004674;GO:0005524	-	KOG1187-Serine/threonine protein kinase[T]
Csa6G495060	3.7569	31.3956	-3.06295	1.84268e-231	2.7367e-230	down	Csa6G495060	N-acetyltransferase, putative; contains IPR016181 (Acyl-CoA N-acyltransferase)	GO:0031248;GO:0004596;GO:0006474;GO:0008080	-	-
Csa4G008760	1.92238	24.5919	-3.67722	2.68234e-231	3.97799e-230	down	Csa4G008760	Phenylalanine ammonia-lyase; contains IPR001106 (Aromatic amino acid lyase), IPR008948 (L-Aspartase-like), IPR023144 (Phenylalanine ammonia-lyase, shielding domain), IPR024083 (Fumarase/histidase, N-terminal)	GO:0016841;GO:0045548;GO:0005737;GO:0006559;GO:0009800	K10775-ko00360 Phenylalanine metabolism;ko00940 Phenylpropanoid biosynthesis	KOG0222-Phenylalanine and histidine ammonia-lyase[Q]
Csa1G570180	28.8448	62.3513	-1.11211	4.2302e-231	6.269e-230	down	Csa1G570180	Heavy-metal-associated domain-containing protein; contains IPR002395 (HMW kininogen), IPR006121 (Heavy metal-associated domain, HMA)	GO:0030001;GO:0046872	-	KOG1603-Copper chaperone[P]
Csa2G080170	27.5957	78.5773	-1.50967	5.11468e-231	7.5743e-230	down	Csa2G080170	Transcription factor MYC2; contains IPR011598 (Myc-type, basic helix-loop-helix (bHLH) domain), IPR025610 (Transcription factor MYC/MYB N-terminal)	GO:0006351;GO:0006355;GO:0003677;GO:0003700;GO:0005634	-	-
Csa1G523610	23.4219	54.2167	-1.21088	9.56438e-231	1.41333e-229	down	Csa1G523610	Scarecrow transcription factor family protein; contains IPR005202 (Transcription factor GRAS)	GO:0006355;GO:0043565;GO:0003700;GO:0005634;GO:0006351	-	-
Csa7G352420	31.6184	70.9819	-1.16669	6.16927e-230	9.09016e-229	down	Csa7G352420	Galacturonosyltransferase; contains IPR002495 (Glycosyl transferase, family 8)	GO:0005794;GO:0005802;GO:0007155;GO:0010289;GO:0016021;GO:0016757;GO:0045489;GO:0047262;GO:0071555;GO:0000139;GO:0005739;GO:0005768	K13648-ko00500 Starch and sucrose metabolism;ko00520 Amino sugar and nucleotide sugar metabolism	-
Csa1G183580	41.4585	105.03	-1.34107	4.58281e-229	6.74291e-228	down	Csa1G183580	Cysteine proteinase inhibitor, putative; contains IPR000010 (Proteinase inhibitor I25, cystatin), IPR027214 (Cystatin)	GO:0006952;GO:0004869;GO:0005576;GO:0005618	-	-
Csa3G146510	69.8429	193.406	-1.46944	8.94234e-229	1.31479e-227	down	Csa3G146510	N-acetyltransferase, putative; contains IPR016181 (Acyl-CoA N-acyltransferase)	GO:0008080	-	-
Csa5G224130	8.04101	35.8181	-2.15524	1.21459e-228	1.78452e-227	down	Csa5G224130	Cytochrome P450; contains IPR001128 (Cytochrome P450)	GO:0016021;GO:0016705;GO:0020037;GO:0004497;GO:0005506;GO:0005789	-	KOG0157-Cytochrome P450 CYP4/CYP19/CYP26 subfamilies[QI]
Csa3G126810	11.0206	38.9029	-1.81968	4.65917e-227	6.82591e-226	down	Csa3G126810	Pectinesterase; contains IPR006501 (Pectinesterase inhibitor), IPR011050 (Pectin lyase fold/virulence factor)	GO:0030599;GO:0042545;GO:0045330;GO:0045490;GO:0004857;GO:0005576;GO:0005618	K01051-ko00040 Pentose and glucuronate interconversions;ko00500 Starch and sucrose metabolism	-
Csa4G008250	2.1476	36.2488	-4.07713	3.92218e-226	5.73392e-225	down	Csa4G008250	Phenylalanine ammonia-lyase; contains IPR001106 (Aromatic amino acid lyase), IPR008948 (L-Aspartase-like), IPR023144 (Phenylalanine ammonia-lyase, shielding domain)	GO:0009800;GO:0045548;GO:0003824;GO:0005737;GO:0006559	-	KOG0222-Phenylalanine and histidine ammonia-lyase[Q]
Csa1G589650	4.5595	27.4992	-2.59244	5.46142e-226	7.97849e-225	down	Csa1G589650	Calmodulin binding protein, putative; contains IPR000048 (IQ motif, EF-hand binding site)	GO:0005634;GO:0005737	-	-
Csa2G368840	2.45286	18.6044	-2.92311	1.4926e-225	2.17586e-224	down	Csa2G368840	T5I8.21 protein; contains IPR007700 (Protein of unknown function DUF668), IPR021864 (Protein of unknown function DUF3475)	-	-	-
Csa4G000870	31.9899	70.4282	-1.13854	6.37202e-225	9.27578e-224	down	Csa4G000870	Aspartate aminotransferase; contains IPR015424 (Pyridoxal phosphate-dependent transferase)	GO:0009094;GO:0009095;GO:0009507;GO:0030170;GO:0033853;GO:0033854;GO:0042802;GO:0080130;GO:0003824;GO:0004069;GO:0009058	K15849-ko01230 Biosynthesis of amino acids;ko00350 Tyrosine metabolism;ko00360 Phenylalanine metabolism;ko00400 Phenylalanine, tyrosine and tryptophan biosynthesis;ko00950 Isoquinoline alkaloid biosynthesis;ko00960 Tropane, piperidine and pyridine alkaloid biosynthesis	KOG0257-Kynurenine aminotransferase, glutamine transaminase K[E]
Csa3G119660	16.6308	76.477	-2.20117	3.77752e-224	5.47954e-223	down	Csa3G119660	Oxygen-evolving enhancer protein 3-2; contains IPR008797 (Photosystem II PsbQ, oxygen evolving complex), IPR023222 (PsbQ-like domain)	GO:0009507;GO:0009534;GO:0009535;GO:0009543;GO:0009654;GO:0009767;GO:0015979;GO:0019898;GO:0045156;GO:0005509;GO:0006810;GO:0009344	K08901-ko00195 Photosynthesis	-
Csa3G857030	20.2104	90.6588	-2.16535	3.93776e-224	5.70794e-223	down	Csa3G857030	Myb family transcription factor; contains IPR009057 (Homeodomain-like)	GO:0006351;GO:0003677;GO:0003700;GO:0005634	-	KOG0724-Zuotin and related molecular chaperones (DnaJ superfamily), contains DNA-binding domains[O]
Csa2G353490	12.2704	33.8736	-1.46497	2.74852e-223	3.97568e-222	down	Csa2G353490	Cellulose synthase-like protein	GO:0016757;GO:0071555;GO:0000139;GO:0009506;GO:0016021	-	-
Csa2G432230	5.69957	31.9295	-2.48596	3.27041e-222	4.71068e-221	down	Csa2G432230	Growth-regulating factor; contains IPR014977 (WRC), IPR014978 (Glutamine-Leucine-Glutamine, QLQ)	GO:0006355;GO:0032502;GO:0005524;GO:0005634;GO:0006351	-	-
Csa4G166950	15.482	52.4967	-1.76164	4.38084e-222	6.3057e-221	down	Csa4G166950	AN1-type zinc finger protein 2B; contains IPR000058 (Zinc finger, AN1-type), IPR015880 (Zinc finger, C2H2-like)	GO:0008270	-	KOG3183-Predicted Zn-finger protein[R]
Csa4G288620	11.6781	36.399	-1.64009	2.08364e-221	2.99496e-220	down	Csa4G288620	Receptor like kinase; contains IPR001480 (Bulb-type lectin domain), IPR011009 (Protein kinase-like domain), IPR013320 (Concanavalin A-like lectin/glucanase, subgroup)	GO:0006952;GO:0016021;GO:0030246;GO:0004672;GO:0004674;GO:0005524	-	KOG1187-Serine/threonine protein kinase[T]
Csa3G147770	8.50361	41.5623	-2.28913	6.06428e-221	8.69227e-220	down	Csa3G147770	Spermidine synthase; contains IPR001045 (Spermidine/spermine synthases family)	GO:0009926;GO:0010087;GO:0010487;GO:0016768;GO:0048759;GO:0003824;GO:0005737;GO:0006596	-	KOG1562-Spermidine synthase[E]
Csa7G061710	4.97141	39.806	-3.00126	6.50745e-221	9.321e-220	down	Csa7G061710	Peroxidase; contains IPR010255 (Haem peroxidase)	GO:0020037;GO:0042744;GO:0046872;GO:0004601;GO:0005576;GO:0006979	K00430-ko00940 Phenylpropanoid biosynthesis	-
Csa2G270790	6.94849	48.7555	-2.81079	3.12921e-220	4.46968e-219	down	Csa2G270790	Protein binding protein; contains IPR001841 (Zinc finger, RING-type)	GO:0008270;GO:0016874;GO:0031347;GO:0043067;GO:0043161;GO:0004842;GO:0005634;GO:0006952	-	KOG1100-Predicted E3 ubiquitin ligase[O]
Csa4G025190	5.34529	32.7256	-2.61408	6.91995e-220	9.87054e-219	down	Csa4G025190	Putative metacaspase family protein; contains IPR005735 (Zinc finger, LSD1-type), IPR011600 (Peptidase C14, caspase catalytic)	GO:0004197;GO:0006952;GO:0043068	-	KOG1546-Metacaspase involved in regulation of apoptosis[DO]
Csa3G002620	8.21828	73.6468	-3.16372	8.85026e-220	1.26152e-218	down	Csa3G002620	RING finger protein; contains IPR013083 (Zinc finger, RING/FYVE/PHD-type)	GO:0008270;GO:0012505;GO:0016021;GO:0016874;GO:0045786;GO:0000209;GO:0004842;GO:0005737	-	KOG4628-Predicted E3 ubiquitin ligase[O]
Csa2G070310	1.16493	15.3364	-3.71865	1.16559e-218	1.65569e-217	down	Csa2G070310	70 kDa heat shock protein; contains IPR013126 (Heat shock protein 70 family)	GO:0005524	K03283-ko03040 Spliceosome;ko04141 Protein processing in endoplasmic reticulum;ko04010 MAPK signaling pathway;ko04144 Endocytosis;ko04612 Antigen processing and presentation;ko04915 Estrogen signaling pathway;ko04213 Longevity regulating pathway - multiple species;ko05134 Legionellosis;ko05162 Measles;ko05164 Influenza A;ko05169 Epstein-Barr virus infection;ko05145 Toxoplasmosis	KOG0101-Molecular chaperones HSP70/HSC70, HSP70 superfamily[O]
Csa3G889840	25.0232	66.66	-1.41355	2.88777e-218	4.09915e-217	down	Csa3G889840	L-ascorbate peroxidase, putative; contains IPR010255 (Haem peroxidase)	GO:0020037;GO:0004601;GO:0006979;GO:0009543	K00434-ko00053 Ascorbate and aldarate metabolism;ko00480 Glutathione metabolism	-
Csa6G301010	0.98141	55.7193	-5.82718	2.49795e-216	3.52632e-215	down	Csa6G301010	Unknown protein	GO:0016021	-	-
Csa7G322070	19.2125	53.4919	-1.47728	9.1239e-215	1.28184e-213	down	Csa7G322070	Scarecrow-like 1 transcription factor; contains IPR005202 (Transcription factor GRAS)	GO:0006355;GO:0043565;GO:0003700;GO:0005634;GO:0006351	-	-
Csa6G425740	4.95426	43.1283	-3.12189	7.35921e-214	1.0318e-212	down	Csa6G425740	F-box family protein; contains IPR001810 (F-box domain, cyclin-like)	-	-	-
Csa2G033980	8.84044	39.8441	-2.17218	1.37003e-213	1.91954e-212	down	Csa2G033980	Urease accessory protein UreF; contains IPR002639 (Urease accessory protein UreF)	GO:0006807;GO:0016151	-	-
Csa1G575010	5.12615	32.8585	-2.68032	6.30585e-213	8.81103e-212	down	Csa1G575010	Pectinesterase; contains IPR011050 (Pectin lyase fold/virulence factor)	GO:0030599;GO:0042545;GO:0045330;GO:0045490;GO:0005576;GO:0005618;GO:0005737	K01051-ko00040 Pentose and glucuronate interconversions;ko00500 Starch and sucrose metabolism	-
Csa6G446470	47.6958	110.895	-1.21726	1.09999e-212	1.53491e-211	down	Csa6G446470	Heavy metal-associated domain containing protein, expressed; contains IPR006121 (Heavy metal-associated domain, HMA)	GO:0010286;GO:0030001;GO:0031965;GO:0046872;GO:0046914;GO:0046916;GO:0005737;GO:0005886;GO:0009506	-	KOG1603-Copper chaperone[P]
Csa6G404250	0.599422	12.6007	-4.39379	4.45789e-212	6.21623e-211	down	Csa6G404250	Formin-like protein; contains IPR003104 (Actin-binding FH2/DRF autoregulatory)	GO:0005911;GO:0009932;GO:0016021;GO:0045010;GO:0051015;GO:0003779;GO:0005522;GO:0005886	-	KOG1922-Rho GTPase effector BNI1 and related formins[TZ]
Csa4G638320	8.49629	43.1207	-2.34348	2.86233e-211	3.98862e-210	down	Csa4G638320	Stem-specific protein tsjt1, putative; contains IPR024286 (Domain of unknown function DUF3700)	-	-	KOG0571-Asparagine synthase (glutamine-hydrolyzing)[E]
Csa3G117940	1.67777	68.3966	-5.34931	1.50792e-210	2.097e-209	down	Csa3G117940	Zinc ion binding protein	-	-	-
Csa7G195260	5.73713	31.8296	-2.47197	2.2512e-210	3.12641e-209	down	Csa7G195260	Fructose-bisphosphate aldolase; contains IPR000741 (Fructose-bisphosphate aldolase, class-I), IPR013785 (Aldolase-type TIM barrel)	GO:0016021;GO:0004332;GO:0005737;GO:0006096	K01623-ko01200 Carbon metabolism;ko01230 Biosynthesis of amino acids;ko00010 Glycolysis / Gluconeogenesis;ko00030 Pentose phosphate pathway;ko00051 Fructose and mannose metabolism;ko00710 Carbon fixation in photosynthetic organisms;ko00680 Methane metabolism	KOG1557-Fructose-biphosphate aldolase[G]
Csa4G675260	18.2329	41.6473	-1.19168	6.38503e-210	8.8375e-209	down	Csa4G675260	Translation initiation factor IF-2; contains IPR005225 (Small GTP-binding protein domain), IPR009000 (Translation elongation/initiation factor/Ribosomal, beta-barrel), IPR015760 (Translation initiation factor IF- 2), IPR023115 (Translation initiation factor IF- 2, domain 3), IPR027417 (P-loop containing nucleoside triphosphate hydrolase)	GO:0005622;GO:0009507;GO:0009570;GO:0009941;GO:0003743;GO:0003924;GO:0005525	-	KOG1145-Mitochondrial translation initiation factor 2 (IF-2; GTPase)[J]
Csa4G496230	45.807	94.3245	-1.04206	6.52232e-210	9.02145e-209	down	Csa4G496230	RCC1 and BTB domain-containing protein; contains IPR009091 (Regulator of chromosome condensation 1/beta-lactamase-inhibitor protein II)	GO:0005634;GO:0005829;GO:0009411;GO:0009649;GO:0009881;GO:0010224;GO:0018298;GO:0042803;GO:0000785;GO:0003682;GO:0005085	-	KOG1427-Uncharacterized conserved protein, contains RCC1 domain[S]
Csa3G877630	6.95751	34.4566	-2.30814	1.2036e-209	1.66255e-208	down	Csa3G877630	U11/U12 small nuclear ribonucleoprotein 25 kDa protein; contains IPR019955 (Ubiquitin supergroup)	GO:0005681;GO:0006397;GO:0008380	-	-
Csa3G914000	51.131	123.096	-1.26751	2.72774e-209	3.76278e-208	down	Csa3G914000	Cytochrome b561; contains IPR004877 (Cytochrome b561, eukaryote)	GO:0016021;GO:0016491;GO:0046872;GO:0055114;GO:0005773;GO:0005774;GO:0009507	-	KOG1619-Cytochrome b[C]
Csa2G020870	3.92267	21.9771	-2.48609	3.30159e-209	4.55132e-208	down	Csa2G020870	Disease resistance-like protein; contains IPR000157 (Toll/interleukin-1 receptor homology (TIR) domain), IPR000767 (Disease resistance protein), IPR027417 (P-loop containing nucleoside triphosphate hydrolase)	GO:0010193;GO:0043531;GO:0005739;GO:0006952;GO:0007165	-	KOG4658-Apoptotic ATPase[T]
Csa3G094510	5.31642	27.6215	-2.37727	6.24467e-209	8.59689e-208	down	Csa3G094510	Solute carrier family 22 member 15-like protein; contains IPR005828 (General substrate transporter), IPR016196 (Major facilitator superfamily domain, general substrate transporter)	GO:0009705;GO:0016021;GO:0022857;GO:0022891;GO:0042631;GO:0005524;GO:0006811;GO:0009535	-	KOG0255-Synaptic vesicle transporter SVOP and related transporters (major facilitator superfamily)[R]
Csa3G852520	77.5362	180.038	-1.21536	1.26302e-208	1.73527e-207	down	Csa3G852520	Transmembrane protein; contains IPR019164 (Protein of unknown function DUF2053, membrane)	GO:0016021	-	KOG3236-Predicted membrane protein[S]
Csa7G043570	9.18796	34.227	-1.89732	3.57894e-208	4.91059e-207	down	Csa7G043570	Laccase-like protein; contains IPR008972 (Cupredoxin)	GO:0005507;GO:0005615;GO:0016491	-	KOG1263-Multicopper oxidases[Q]
Csa7G448680	19.6749	72.974	-1.89103	9.68867e-208	1.32759e-206	down	Csa7G448680	SAUR33-auxin-responsive SAUR family member; contains IPR003676 (Auxin responsive SAUR protein)	GO:0009733	-	-
Csa2G368850	10.9115	37.4243	-1.77813	1.17731e-207	1.61106e-206	down	Csa2G368850	Thaumatin-like protein 3; contains IPR001938 (Thaumatin)	GO:0005576;GO:0006952	-	-
Csa6G031450	71.5067	170.195	-1.25104	2.22853e-207	3.04551e-206	down	Csa6G031450	Transmembrane protein; contains IPR001727 (Uncharacterised protein family UPF0016)	GO:0016021;GO:0080167	-	KOG2881-Predicted membrane protein[S]
Csa7G433150	72.613	155.025	-1.0942	2.52092e-207	3.4428e-206	down	Csa7G433150	Lactoylglutathione lyase / glyoxalase I-like protein; contains IPR025870 (Glyoxalase-like domain)	GO:0016829	-	-
Csa7G048060	1.95496	26.7847	-3.7762	2.50597e-206	3.41104e-205	down	Csa7G048060	Plant-specific domain TIGR01615 family protein; contains IPR006502 (Protein of unknown function DUF506, plant)	-	-	-
Csa4G026920	22.198	104.663	-2.23725	3.65898e-206	4.97389e-205	down	Csa4G026920	Unknown protein; contains IPR008004 (Uncharacterised protein family UPF0503)	-	-	-
Csa3G081360	0.291616	15.5425	-5.73601	5.7398e-206	7.79732e-205	down	Csa3G081360	Probable galacturonosyltransferase 12; contains IPR002495 (Glycosyl transferase, family 8)	GO:0010417;GO:0016021;GO:0045489;GO:0045492;GO:0047262;GO:0071555;GO:0000139;GO:0005794;GO:0010413	-	-
Csa2G292230	0.435335	22.3858	-5.68431	9.65956e-206	1.31135e-204	down	Csa2G292230	B3 domain-containing protein; contains IPR015300 (DNA-binding pseudobarrel domain)	GO:0006351;GO:0006355;GO:0009909;GO:0010048;GO:0003677;GO:0005634;GO:0005654	-	-
Csa2G277600	32.6628	79.8373	-1.28941	1.47077e-205	1.99535e-204	down	Csa2G277600	Glucan endo-1,3-beta-glucosidase, putative; contains IPR000490 (Glycoside hydrolase, family 17), IPR012946 (X8)	GO:0030247;GO:0042973;GO:0046658;GO:0004553;GO:0005975;GO:0006952	-	-
Csa6G088700	0.040644	21.6887	-9.05969	1.48081e-205	2.00765e-204	down	Csa6G088700	Anthranilate N-benzoyltransferase protein, putative; contains IPR003480 (Transferase), IPR023213 (Chloramphenicol acetyltransferase-like domain)	GO:0016747	-	-
Csa7G007890	30.1533	65.1838	-1.1122	1.64775e-205	2.2325e-204	down	Csa7G007890	Putative transcription factor; contains IPR004827 (Basic-leucine zipper domain)	GO:0043565;GO:0003700;GO:0005634;GO:0006351	-	-
Csa3G902250	0.782929	28.83	-5.20255	3.92885e-205	5.31962e-204	down	Csa3G902250	Unknown protein	-	-	-
Csa2G396190	11.7141	44.7911	-1.93496	5.79873e-205	7.84107e-204	down	Csa2G396190	GDSL esterase/lipase; contains IPR001087 (Lipase, GDSL)	GO:0005576;GO:0016042;GO:0016788	-	-
Csa7G420820	4.26275	33.3137	-2.96626	5.79201e-204	7.82169e-203	down	Csa7G420820	UPF0496 protein 4	GO:0048364;GO:0048367;GO:0005886;GO:0009507;GO:0009793	-	-
Csa1G605110	7.72125	18.4215	-1.25449	1.72235e-203	2.31981e-202	down	Csa1G605110	Callose synthase; contains IPR003440 (Glycosyl transferase, family 48), IPR023175 (Vacuolar protein sorting-associate protein Vta1/Callose synthase, N-terminal domain), IPR026899 (1,3-beta-glucan synthase subunit FKS1-like, domain-1), IPR026953 (Callose synthase)	GO:0008360;GO:0016021;GO:0071555;GO:0000148;GO:0003843;GO:0006075	-	KOG0916-1,3-beta-glucan synthase/callose synthase catalytic subunit[M]
Csa3G734100	70.6614	147.122	-1.05802	3.47857e-203	4.67909e-202	down	Csa3G734100	Putative uncharacterized protein T7H20_210; contains IPR001305 (Heat shock protein DnaJ, cysteine-rich domain)	GO:0016021	-	-
Csa2G360620	1.92262	28.3451	-3.88195	3.49145e-203	4.69335e-202	down	Csa2G360620	Putative MYB transcription factor; contains IPR009057 (Homeodomain-like)	GO:0050832;GO:0006351;GO:2000022;GO:0009414;GO:2000031;GO:0009651;GO:0009723;GO:0009733;GO:0009737;GO:0009738;GO:0009739;GO:0009751;GO:0009753;GO:0010200;GO:0003677;GO:0042742;GO:0003700;GO:0046686;GO:0005634	-	KOG0048-Transcription factor, Myb superfamily[K]
Csa1G186610	34.1887	73.9989	-1.11398	4.02237e-203	5.4035e-202	down	Csa1G186610	SdcS: sodium-dependent dicarboxylate transporter; contains IPR001898 (Sodium/sulphate symporter)	GO:0006814;GO:0015140;GO:0015743;GO:0016021;GO:0051453;GO:0055085;GO:0005215;GO:0005773;GO:0005774	-	KOG1281-Na+/dicarboxylate, Na+/tricarboxylate and phosphate transporters[P]
Csa3G851910	42.0843	93.5636	-1.15267	4.1238e-203	5.53613e-202	down	Csa3G851910	Putative methyltransferase; contains IPR013216 (Methyltransferase type 11)	GO:0008168;GO:0009234;GO:0016021	-	-
Csa1G001490	15.1496	41.8345	-1.46542	8.97543e-203	1.20415e-201	down	Csa1G001490	Phosphoesterase family protein; contains IPR007312 (Phosphoesterase), IPR017850 (Alkaline-phosphatase-like, core domain)	GO:0009395;GO:0016788;GO:0003993;GO:0005576;GO:0008152	K01114-ko00562 Inositol phosphate metabolism;ko00564 Glycerophospholipid metabolism;ko00565 Ether lipid metabolism;ko02024 Quorum sensing;ko04919 Thyroid hormone signaling pathway	-
Csa1G044820	40.176	81.8517	-1.02668	1.09159e-202	1.46353e-201	down	Csa1G044820	Putative ABC transporter G family member 11; contains IPR013525 (ABC-2 type transporter), IPR027417 (P-loop containing nucleoside triphosphate hydrolase)	GO:0009651;GO:0009737;GO:0009897;GO:0010222;GO:0010588;GO:0015245;GO:0015908;GO:0016021;GO:0016887;GO:0042626;GO:0042803;GO:0005524;GO:0080051;GO:0005886;GO:0009611	-	KOG0061-Transporter, ABC superfamily (Breast cancer resistance protein)[Q]
Csa2G401270	57.7682	116.884	-1.01673	3.69949e-202	4.95355e-201	down	Csa2G401270	Delta-aminolevulinic acid dehydratase; contains IPR001731 (Porphobilinogen synthase), IPR013785 (Aldolase-type TIM barrel)	GO:0006782;GO:0006783;GO:0008270;GO:0009507;GO:0009570;GO:0015995;GO:0046872;GO:0004655;GO:0005829;GO:0006779	K01698-ko00860 Porphyrin and chlorophyll metabolism	KOG2794-Delta-aminolevulinic acid dehydratase[H]
Csa5G139430	16.3808	45.4414	-1.472	6.77554e-202	9.06052e-201	down	Csa5G139430	Pectinesterase; contains IPR006501 (Pectinesterase inhibitor), IPR011050 (Pectin lyase fold/virulence factor)	GO:0030599;GO:0042545;GO:0045330;GO:0045490;GO:0046910;GO:0071944;GO:0004857;GO:0005618;GO:0016021	-	-
Csa1G470410	4.57918	19.3437	-2.0787	4.35198e-201	5.81207e-200	down	Csa1G470410	Receptor kinase, putative; contains IPR001611 (Leucine-rich repeat), IPR003591 (Leucine-rich repeat, typical subtype), IPR011009 (Protein kinase-like domain), IPR013320 (Concanavalin A-like lectin/glucanase, subgroup), IPR025875 (Leucine rich repeat 4)	GO:0016021;GO:0004672;GO:0004674;GO:0005524	-	KOG1187-Serine/threonine protein kinase[T]
Csa7G451370	6.98518	31.3941	-2.16812	5.50714e-201	7.35001e-200	down	Csa7G451370	F11A6.1 protein	GO:0016021	-	-
Csa2G361370	21.2499	63.9838	-1.59025	6.02963e-201	8.04212e-200	down	Csa2G361370	Thaumatin-like protein 1; contains IPR001938 (Thaumatin)	GO:0009627;GO:0010224;GO:0031540;GO:0046686;GO:0048046;GO:0005618;GO:0005773;GO:0009615	-	-
Csa5G373210	70.5066	150.719	-1.09604	6.40038e-201	8.53107e-200	down	Csa5G373210	Fiber protein Fb34; contains IPR009606 (Protein of unknown function DUF1218)	GO:0016021	-	-
Csa6G002330	0.17264	32.2188	-7.54399	1.54955e-200	2.06272e-199	down	Csa6G002330	Unknown protein	-	-	-
Csa6G169280	17.5481	42.7399	-1.28427	2.89499e-200	3.85123e-199	down	Csa6G169280	Similarity to zinc metalloproteinase; contains IPR006567 (PUG domain), IPR013536 (WLM), IPR018997 (PUB domain)	GO:0008237;GO:0008270;GO:0016925;GO:0070628;GO:0005634;GO:0005829;GO:0006974	-	KOG4842-Protein involved in sister chromatid separation and/or segregation[D]
Csa1G617380	8.48192	36.7277	-2.11441	1.61391e-199	2.14284e-198	down	Csa1G617380	F-box family protein; contains IPR001810 (F-box domain, cyclin-like)	GO:0009506;GO:0009736;GO:0009914	-	-
Csa3G827930	5.60852	60.3601	-3.4279	3.01944e-199	4.00641e-198	down	Csa3G827930	AAA-ATPase 1; contains IPR025753 (AAA-type ATPase, N-terminal domain)	GO:0009409;GO:0009414;GO:0009651;GO:0009737;GO:0010154;GO:0010431;GO:0016021;GO:0016887;GO:0031966;GO:0005524;GO:0005739;GO:0005783	-	KOG0743-AAA+-type ATPase[O]
Csa5G157930	16.5798	42.8587	-1.37016	5.60069e-199	7.42182e-198	down	Csa5G157930	[Protein-PII] uridylyltransferase; contains IPR002912 (ACT domain)	GO:0008152;GO:0009737;GO:0016597	-	-
Csa4G003620	4.46428	35.8832	-3.00681	1.42216e-198	1.88216e-197	down	Csa4G003620	Universal stress protein A-like protein; contains IPR006015 (Universal stress protein A)	GO:0005886;GO:0006950;GO:0016208	-	-
Csa3G214060	10.7408	56.807	-2.40296	2.14405e-198	2.83573e-197	down	Csa3G214060	RING finger protein; contains IPR013083 (Zinc finger, RING/FYVE/PHD-type)	GO:0016874;GO:0042787;GO:0043161;GO:0061630;GO:0000209;GO:0005618;GO:0008270	-	KOG4628-Predicted E3 ubiquitin ligase[O]
Csa6G446560	7.80483	38.7949	-2.31343	3.47527e-198	4.59048e-197	down	Csa6G446560	Carbonic anhydrase, putative; contains IPR001148 (Alpha carbonic anhydrase), IPR023561 (Carbonic anhydrase, alpha-class)	GO:0009570;GO:0004089;GO:0006730;GO:0008270	K01674-ko00910 Nitrogen metabolism	KOG0382-Carbonic anhydrase[R]
Csa7G074870	9.9651	37.6166	-1.91641	9.14953e-197	1.20315e-195	down	Csa7G074870	Myb family transcription factor; contains IPR009057 (Homeodomain-like)	GO:0006351;GO:0006355;GO:0009266;GO:0009740;GO:0010452;GO:0048579;GO:1903507;GO:0003677;GO:0003700;GO:0005634	-	-
Csa3G152100	14.7843	36.653	-1.30987	1.81193e-196	2.37808e-195	down	Csa3G152100	Acyl-CoA-binding domain-containing protein; contains IPR015915 (Kelch-type beta propeller)	GO:0005829;GO:0006810;GO:0006869;GO:0008289;GO:0009416;GO:0009723;GO:0009753;GO:0000062;GO:0005634;GO:0005737	-	KOG0379-Kelch repeat-containing proteins[R]
Csa6G487760	12.7349	40.091	-1.6545	1.87219e-196	2.45561e-195	down	Csa6G487760	LIM zinc-binding protein; contains IPR001781 (Zinc finger, LIM-type), IPR022087 (Protein of unknown function DUF3633)	GO:0005886;GO:0008270;GO:0043130	-	KOG1703-Adaptor protein Enigma and related PDZ-LIM proteins[TZ]
Csa6G446430	21.7713	51.6171	-1.24542	4.22035e-196	5.52492e-195	down	Csa6G446430	Transcription initiation factor TFIID subunit, putative; contains IPR006565 (Bromodomain transcription factor), IPR019473 (Transcription factor TFIID, subunit 8, C-terminal)	GO:0005634;GO:0006351;GO:0006355	K14649-ko03022 Basal transcription factors	KOG2389-Predicted bromodomain transcription factor[K]
Csa3G878960	62.7779	134.415	-1.09836	4.94973e-196	6.47563e-195	down	Csa3G878960	CTC-interacting domain 5; contains IPR009060 (UBA-like)	-	-	-
Csa1G032450	5.19005	29.9693	-2.52967	8.32459e-196	1.0884e-194	down	Csa1G032450	BTB/POZ domain-containing protein; contains IPR000197 (Zinc finger, TAZ-type), IPR011333 (BTB/POZ fold)	GO:0005634;GO:0005737;GO:0006355;GO:0008270;GO:0009553;GO:0009555;GO:0009733;GO:0009751;GO:0016567;GO:0042542;GO:0003712;GO:0004402;GO:0005516	-	KOG1778-CREB binding protein/P300 and related TAZ Zn-finger proteins[K]
Csa6G496380	15.3804	42.0326	-1.45042	1.90682e-195	2.48831e-194	down	Csa6G496380	Growth-regulating factor 1; contains IPR014977 (WRC), IPR014978 (Glutamine-Leucine-Glutamine, QLQ)	GO:0006355;GO:0009624;GO:0032502;GO:0048364;GO:0061062;GO:0005524;GO:0005634;GO:0006351	-	-
Csa2G369220	18.203	57.104	-1.64942	3.95591e-195	5.15247e-194	down	Csa2G369220	Clathrin assembly protein, putative; contains IPR008942 (ENTH/VHS), IPR011417 (AP180 N-terminal homology (ANTH) domain)	GO:0006897;GO:0030136;GO:0005543;GO:0005794;GO:0005905	-	KOG0251-Clathrin assembly protein AP180 and related proteins, contain ENTH domain[TU]
Csa5G643940	17.8729	36.2632	-1.02073	1.33112e-194	1.73046e-193	down	Csa5G643940	Nuclear matrix constituent-like protein 1	GO:0005652;GO:0005654;GO:0005829;GO:0006997;GO:0031965;GO:0034399;GO:0097298;GO:0000789;GO:0005634;GO:0005635	-	-
Csa3G123720	8.9946	40.1791	-2.15932	2.13469e-194	2.77334e-193	down	Csa3G123720	Generic methyltransferase; contains IPR004159 (Putative S-adenosyl-L-methionine-dependent methyltransferase)	GO:0005802;GO:0008168;GO:0008757;GO:0016021;GO:0032259;GO:0005768;GO:0005774;GO:0005789	-	-
Csa4G653450	41.7261	83.968	-1.00889	4.27483e-194	5.54325e-193	down	Csa4G653450	4-coumarate-CoA ligase-like protein; contains IPR000873 (AMP-dependent synthetase/ligase), IPR025110 (Domain of unknown function DUF4009)	GO:0008152;GO:0009611;GO:0009695;GO:0016874;GO:0003824;GO:0005524;GO:0005777	K10526-ko00592 alpha-Linolenic acid metabolism	KOG1176-Acyl-CoA synthetase[I]
Csa3G168930	4.98921	21.0272	-2.07537	5.42291e-193	7.00544e-192	down	Csa3G168930	Neutral invertase; contains IPR008928 (Six-hairpin glycosidase-like), IPR024746 (Glycosyl hydrolase family 100)	GO:0007623;GO:0010029;GO:0033926;GO:0048510;GO:0004575;GO:0005739;GO:0005975	-	-
Csa6G088710	0.852756	13.3057	-3.96377	9.52489e-193	1.22736e-191	down	Csa6G088710	Cytochrome P450; contains IPR001128 (Cytochrome P450)	GO:0010268;GO:0016021;GO:0016125;GO:0016132;GO:0016705;GO:0020037;GO:0030659;GO:0004497;GO:0005506;GO:0007275	-	KOG0157-Cytochrome P450 CYP4/CYP19/CYP26 subfamilies[QI]
Csa2G369850	13.134	37.2865	-1.50535	1.10672e-192	1.4252e-191	down	Csa2G369850	Transcription factor, putative; contains IPR011598 (Myc-type, basic helix-loop-helix (bHLH) domain)	GO:0006351;GO:0006355;GO:0003677;GO:0003700;GO:0005634	-	-
Csa7G426490	28.944	87.9669	-1.60369	1.36611e-192	1.75704e-191	down	Csa7G426490	Putative uncharacterized protein OSJNBa0061K21.10	-	-	-
Csa3G308190	6.01628	28.9445	-2.26635	1.45822e-192	1.87434e-191	down	Csa3G308190	U-box domain-containing protein; contains IPR013083 (Zinc finger, RING/FYVE/PHD-type), IPR016024 (Armadillo-type fold)	GO:0004842;GO:0010200;GO:0016874	-	KOG4642-Chaperone-dependent E3 ubiquitin protein ligase (contains TPR repeats)[O]
Csa5G211530	14.3161	38.56	-1.42947	2.25581e-192	2.89228e-191	down	Csa5G211530	Receptor protein kinase, putative; contains IPR011009 (Protein kinase-like domain), IPR013210 (Leucine-rich repeat-containing N-terminal, type 2), IPR013320 (Concanavalin A-like lectin/glucanase, subgroup)	GO:0012505;GO:0016021;GO:0048765;GO:0090406;GO:0004672;GO:0004674;GO:0005524	-	KOG1187-Serine/threonine protein kinase[T]
Csa3G780540	22.0351	68.8625	-1.64391	2.7256e-192	3.49244e-191	down	Csa3G780540	Unknown protein	-	-	-
Csa2G421020	6.04419	31.9077	-2.40028	4.10979e-192	5.25951e-191	down	Csa2G421020	Peroxidase 3, putative; contains IPR010255 (Haem peroxidase)	GO:0009505;GO:0009664;GO:0020037;GO:0042744;GO:0046872;GO:0004601;GO:0005576;GO:0006979	K00430-ko00940 Phenylpropanoid biosynthesis	-
Csa1G467060	3.71364	17.1096	-2.2039	6.86702e-192	8.7826e-191	down	Csa1G467060	Trehalose-6-phosphate synthase, putative; contains IPR001830 (Glycosyl transferase, family 20), IPR003337 (Trehalose-phosphatase), IPR023214 (HAD-like domain)	GO:0005773;GO:0005991;GO:0005992;GO:0009793;GO:0009832;GO:0010182;GO:0051301;GO:0003825;GO:0005576;GO:0005618	K16055-ko00500 Starch and sucrose metabolism	KOG1050-Trehalose-6-phosphate synthase component TPS1 and related subunits[G]
Csa1G060760	94.6471	189.763	-1.00357	1.61336e-191	2.05957e-190	down	Csa1G060760	Unknown protein	-	-	-
Csa5G643910	26.8597	64.0508	-1.25377	6.28e-191	8.00194e-190	down	Csa5G643910	cDNA clone:001-043-A08, full insert sequence; contains IPR005344 (Uncharacterised protein family UPF0121)	GO:0016021	-	-
Csa3G017310	37.2589	91.0268	-1.28871	1.01769e-190	1.29594e-189	down	Csa3G017310	Ubiquitin carboxyl-terminal hydrolase, putative; contains IPR001578 (Peptidase C12, ubiquitin carboxyl-terminal hydrolase 1)	GO:0006511;GO:0016579;GO:0004843;GO:0005622;GO:0005829	-	KOG1415-Ubiquitin C-terminal hydrolase UCHL1[O]
Csa7G075020	73.49	150.705	-1.03611	1.66806e-190	2.12279e-189	down	Csa7G075020	Cytochrome b6f complex subunit, putative, expressed; contains IPR012595 (PetM of cytochrome b6/f complex subunit 7)	GO:0016021;GO:0055114;GO:0009512;GO:0009535;GO:0015979	-	-
Csa5G608580	28.745	63.017	-1.13243	5.12749e-190	6.50919e-189	down	Csa5G608580	Dihydrolipoyllysine-residue acetyltransferase component of pyruvate dehydrogenase complex; contains IPR000089 (Biotin/lipoyl attachment), IPR001078 (2-oxoacid dehydrogenase acyltransferase, catalytic domain), IPR004167 (E3 binding), IPR023213 (Chloramphenicol acetyltransferase-like domain)	GO:0008152;GO:0009507;GO:0009534;GO:0009570;GO:0009941;GO:0016020;GO:0016746;GO:0022626;GO:0004742;GO:0006086;GO:0006096	K00627-ko01200 Carbon metabolism;ko00010 Glycolysis / Gluconeogenesis;ko00020 Citrate cycle (TCA cycle);ko00620 Pyruvate metabolism	KOG0557-Dihydrolipoamide acetyltransferase[C]
Csa6G177440	10.8285	36.4976	-1.75298	1.62402e-189	2.0591e-188	down	Csa6G177440	Probable galacturonosyltransferase 15; contains IPR002495 (Glycosyl transferase, family 8)	GO:0047262;GO:0071555;GO:0000139;GO:0016021;GO:0045489	-	-
Csa3G117960	30.4273	74.9249	-1.30008	2.40696e-189	3.04803e-188	down	Csa3G117960	Squamosa promoter-binding protein, putative; contains IPR004333 (Transcription factor, SBP-box)	GO:0006355;GO:0046872;GO:0003677;GO:0005634;GO:0006351	-	-
Csa4G625560	3.80444	19.0716	-2.32567	2.52505e-189	3.1956e-188	down	Csa4G625560	UNE1-like protein; contains IPR006943 (Domain of unknown function DUF641, plant)	-	-	-
Csa7G393970	12.3211	34.9484	-1.5041	2.85153e-189	3.60433e-188	down	Csa7G393970	Auxin signaling F-box 2; contains IPR001810 (F-box domain, cyclin-like), IPR006553 (Leucine-rich repeat, cysteine-containing subtype)	GO:0006952;GO:0007049;GO:0009733;GO:0009734;GO:0009873;GO:0010011;GO:0010152;GO:0010311;GO:0016036;GO:0019005;GO:0038198;GO:0000822;GO:0048443;GO:0004842;GO:0005634	K14485-ko04075 Plant hormone signal transduction	KOG1947-Leucine rich repeat proteins, some proteins contain F-box[R]
Csa1G264580	2.58509	16.5509	-2.67862	6.72537e-189	8.49041e-188	down	Csa1G264580	Glycerol-3-phosphate transporter; contains IPR011701 (Major facilitator superfamily), IPR016196 (Major facilitator superfamily domain, general substrate transporter)	GO:0016021;GO:0022857;GO:0055062;GO:0055085;GO:0005215;GO:0006820;GO:0008643	-	KOG2533-Permease of the major facilitator superfamily[G]
Csa7G420830	22.8449	53.3994	-1.22495	1.69165e-188	2.1343e-187	down	Csa7G420830	Serine carboxypeptidase, putative; contains IPR001563 (Peptidase S10, serine carboxypeptidase)	GO:0004185;GO:0005576;GO:0051603	-	KOG1282-Serine carboxypeptidases (lysosomal cathepsin A)[OE]
Csa3G239250	12.9947	51.3353	-1.98203	4.58278e-188	5.77486e-187	down	Csa3G239250	Unknown protein	-	-	-
Csa1G024950	40.2858	90.3603	-1.16542	1.15205e-187	1.44905e-186	down	Csa1G024950	GPI-anchored protein, putative	GO:0016021;GO:0031225;GO:0046658	-	-
Csa6G520370	15.336	44.76	-1.54529	1.46476e-187	1.84127e-186	down	Csa6G520370	MAC/Perforin domain containing protein; contains IPR020864 (Membrane attack complex component/perforin (MACPF) domain)	GO:0010337;GO:0006955;GO:0008219;GO:0009626	-	-
Csa7G073540	13.5261	30.4309	-1.16979	1.58128e-187	1.98652e-186	down	Csa7G073540	E3 ubiquitin-protein ligase MARCH6; contains IPR011016 (Zinc finger, RING-CH-type), IPR013083 (Zinc finger, RING/FYVE/PHD-type)	GO:0009414;GO:0010025;GO:0010143;GO:0010345;GO:0016021;GO:0016874;GO:0042335;GO:1900490;GO:0004842;GO:0008270;GO:0008299	K10661-ko04141 Protein processing in endoplasmic reticulum	KOG1609-Protein involved in mRNA turnover and stability[A]
Csa6G525430	14.1315	33.5077	-1.24558	7.03908e-187	8.83758e-186	down	Csa6G525430	Class III homeobox-leucine zipper protein; contains IPR002913 (START domain), IPR009057 (Homeodomain-like), IPR013978 (MEKHLA), IPR023393 (START-like domain)	GO:0006351;GO:0008289;GO:0009855;GO:0009880;GO:0009943;GO:0009944;GO:0010014;GO:0010072;GO:0030154;GO:0080060;GO:0003677;GO:0003700;GO:0005634	-	KOG0483-Transcription factor HEX, contains HOX and HALZ domains[K]
Csa6G096440	3.5509	26.5191	-2.90077	9.48401e-187	1.18927e-185	down	Csa6G096440	Auxin response factor 16; contains IPR015300 (DNA-binding pseudobarrel domain)	GO:0006351;GO:0006355;GO:0009908;GO:0048366;GO:0003677;GO:0003700;GO:0005634	-	-
Csa4G006140	44.4441	96.7908	-1.12288	2.60231e-186	3.25924e-185	down	Csa4G006140	Fatty acid desaturase family protein; contains IPR015876 (Fatty acid desaturase, type 1, core)	GO:0010205;GO:0016021;GO:0016717;GO:0031408;GO:0031969;GO:0006633;GO:0006636;GO:0009579	-	KOG1600-Fatty acid desaturase[I]
Csa2G034570	14.6453	32.2346	-1.13817	3.3758e-186	4.22541e-185	down	Csa2G034570	EFR3-like protein; contains IPR016024 (Armadillo-type fold)	GO:0090002;GO:0005829;GO:0005886;GO:0046854	-	KOG1877-Putative transmembrane protein cmp44E[R]
Csa3G646640	18.4847	47.1358	-1.35049	3.54167e-186	4.43032e-185	down	Csa3G646640	Pectinesterase; contains IPR006501 (Pectinesterase inhibitor), IPR011050 (Pectin lyase fold/virulence factor)	GO:0030599;GO:0042545;GO:0045330;GO:0045490;GO:0004857;GO:0005576;GO:0005618	K01051-ko00040 Pentose and glucuronate interconversions;ko00500 Starch and sucrose metabolism	-
Csa7G447950	12.4793	33.0651	-1.40578	1.66558e-185	2.08222e-184	down	Csa7G447950	Probable receptor-like protein kinase; contains IPR001611 (Leucine-rich repeat), IPR011009 (Protein kinase-like domain), IPR013210 (Leucine-rich repeat-containing N-terminal, type 2), IPR013320 (Concanavalin A-like lectin/glucanase, subgroup), IPR025875 (Leucine rich repeat 4)	GO:0005829;GO:0005886;GO:0016021;GO:0004672;GO:0005524;GO:0005634	-	KOG1187-Serine/threonine protein kinase[T]
Csa4G006470	3.89919	30.9332	-2.98791	1.90724e-185	2.38289e-184	down	Csa4G006470	U11/U12 small nuclear ribonucleoprotein 25 kDa protein	GO:0005737;GO:0006397;GO:0008380;GO:0045171;GO:0005634;GO:0005654;GO:0005689	-	-
Csa6G302160	7.76253	27.6252	-1.83139	8.2614e-185	1.03029e-183	down	Csa6G302160	Ankyrin repeat-containing protein; contains IPR020683 (Ankyrin repeat-containing domain), IPR026961 (PGG domain)	GO:0005783;GO:0005886;GO:0016021	-	KOG4177-Ankyrin[M]
Csa3G019930	7.91824	17.0023	-1.10248	1.16949e-184	1.45672e-183	down	Csa3G019930	Serine-rich adhesin for platelets; contains IPR008395 (Agenet-like domain), IPR014002 (Tudor-like, plant)	-	-	-
Csa6G014590	10.6771	26.0994	-1.28951	3.28888e-184	4.09168e-183	down	Csa6G014590	Receptor-like protein kinase; contains IPR001611 (Leucine-rich repeat), IPR003591 (Leucine-rich repeat, typical subtype), IPR011009 (Protein kinase-like domain), IPR013210 (Leucine-rich repeat-containing N-terminal, type 2), IPR025875 (Leucine rich repeat 4)	GO:0016021;GO:0004672;GO:0005524;GO:0005886	-	KOG1187-Serine/threonine protein kinase[T]
Csa3G819830	2.57634	38.8623	-3.91498	3.69242e-184	4.59094e-183	down	Csa3G819830	Werner Syndrome-like exonuclease; contains IPR012337 (Ribonuclease H-like domain)	GO:0005737;GO:0008408;GO:0046872;GO:0003676;GO:0003677;GO:0005634	-	KOG4373-Predicted 3'-5' exonuclease[R]
Csa6G381800	3.46749	14.7425	-2.08802	5.54529e-184	6.88219e-183	down	Csa6G381800	Probable inorganic polyphosphate/ATP-NAD kinase; contains IPR002504 (Inorganic polyphosphate/ATP-NAD kinase, predicted)	GO:0009507;GO:0019674;GO:0003951;GO:0005524;GO:0006741	K00858-ko00760 Nicotinate and nicotinamide metabolism	KOG2178-Predicted sugar kinase[G]
Csa4G652680	19.4589	70.9501	-1.86637	1.30985e-183	1.62367e-182	down	Csa4G652680	DNA-directed RNA polymerase	-	-	-
Csa5G604130	11.5291	39.0722	-1.76087	1.43255e-183	1.77471e-182	down	Csa5G604130	Actin cross-linking protein; contains IPR007679 (Protein of unknown function DUF569), IPR008999 (Actin cross-linking)	-	-	-
Csa6G136540	12.3934	27.7966	-1.16533	1.79989e-183	2.22843e-182	down	Csa6G136540	Kinase family protein; contains IPR000270 (Phox/Bem1p), IPR011009 (Protein kinase-like domain)	GO:2000035;GO:0004712;GO:2000069;GO:0005524;GO:0005789;GO:0009686;GO:0009723;GO:0009744;GO:0009750;GO:0009873;GO:0010105;GO:0010182;GO:0046777;GO:0001666;GO:0048510;GO:0004672;GO:0071281;GO:0004674	-	KOG0192-Tyrosine kinase specific for activated (GTP-bound) p21cdc42Hs[T]
Csa5G610520	7.28906	31.6337	-2.11766	2.08925e-183	2.58358e-182	down	Csa5G610520	CONSTANS-like zinc finger protein; contains IPR000315 (Zinc finger, B-box)	GO:0006355;GO:0008270;GO:0003700;GO:0005622;GO:0005634	-	-
Csa4G651770	37.7617	76.221	-1.01326	3.56763e-183	4.4038e-182	down	Csa4G651770	Pheophorbide a oxygenase family; contains IPR013626 (Pheophorbide a oxygenase), IPR017941 (Rieske [2Fe-2S] iron-sulphur domain)	GO:0016021;GO:0046872;GO:0051537;GO:0009706;GO:0010277;GO:0015031	-	-
Csa5G546590	6.58651	33.3143	-2.33855	5.21133e-183	6.42501e-182	down	Csa5G546590	Cysteine-rich repeat secretory protein; contains IPR002902 (Gnk2-homologous domain)	GO:0016032;GO:0006810;GO:0009506;GO:0016021	-	-
Csa3G827250	19.8812	55.3515	-1.47722	8.49487e-183	1.04607e-181	down	Csa3G827250	Aldose 1-epimerase; contains IPR008183 (Aldose 1-/Glucose-6-phosphate 1-epimerase), IPR011013 (Galactose mutarotase-like domain)	GO:0006012;GO:0019318;GO:0030246;GO:0070062;GO:0004034;GO:0005737;GO:0006006	K01785-ko00010 Glycolysis / Gluconeogenesis;ko00052 Galactose metabolism	KOG1604-Predicted mutarotase[G]
Csa2G028500	4.92679	70.2995	-3.83479	8.94321e-183	1.10062e-181	down	Csa2G028500	Lipoxygenase; contains IPR008976 (Lipase/lipooxygenase, PLAT/LH2)	GO:0016702;GO:0031408;GO:0046872	-	-
Csa3G408550	9.26784	24.8182	-1.42109	1.95738e-182	2.40603e-181	down	Csa3G408550	Formin-like protein; contains IPR003104 (Actin-binding FH2/DRF autoregulatory)	GO:0009524;GO:0009960;GO:0016021;GO:0030041;GO:0045010;GO:0048317;GO:0003779;GO:0005618;GO:0005737	-	KOG1922-Rho GTPase effector BNI1 and related formins[TZ]
Csa4G658530	21.1133	48.911	-1.21201	5.49475e-181	6.73804e-180	down	Csa4G658530	2-succinylbenzoate-CoA ligase; contains IPR000873 (AMP-dependent synthetase/ligase), IPR025110 (Domain of unknown function DUF4009)	GO:0008152;GO:0016874;GO:0003824;GO:0005777;GO:0006631	-	KOG1176-Acyl-CoA synthetase[I]
Csa3G127170	7.22236	24.9196	-1.78674	6.2232e-181	7.62676e-180	down	Csa3G127170	Putative peptide/nitrate transporter; contains IPR000109 (Proton-dependent oligopeptide transporter family), IPR016196 (Major facilitator superfamily domain, general substrate transporter)	GO:0010167;GO:0015112;GO:0015293;GO:0015706;GO:0016021;GO:0055075;GO:0005215;GO:0005886;GO:0010150	-	KOG1237-H+/oligopeptide symporter[E]
Csa7G041990	0.206306	9.87004	-5.5802	2.32322e-180	2.83704e-179	down	Csa7G041990	Cellulose synthase-like protein; contains IPR005150 (Cellulose synthase)	GO:0030244;GO:0071555;GO:0000139;GO:0016021;GO:0016760	-	-
Csa1G002090	0.90531	13.8707	-3.93749	2.6341e-180	3.21476e-179	down	Csa1G002090	Cytochrome P450, putative; contains IPR001128 (Cytochrome P450)	GO:0016021;GO:0016705;GO:0020037;GO:0004497;GO:0005506;GO:0009611	-	KOG0157-Cytochrome P450 CYP4/CYP19/CYP26 subfamilies[QI]
Csa6G516990	118.42	387.677	-1.71094	3.55306e-180	4.33372e-179	down	Csa6G516990	Unknown protein	-	-	-
Csa1G002110	0.325025	43.1338	-7.05212	4.54998e-180	5.54638e-179	down	Csa1G002110	Calmodulin; contains IPR011992 (EF-hand-like domain)	GO:0005509	-	KOG0027-Calmodulin and related proteins (EF-Hand superfamily)[T]
Csa2G351020	13.3882	33.4009	-1.31893	7.4327e-180	9.05502e-179	down	Csa2G351020	U-box domain-containing protein; contains IPR013083 (Zinc finger, RING/FYVE/PHD-type), IPR016024 (Armadillo-type fold)	GO:0070696;GO:0004842;GO:0016567;GO:0016874	-	KOG4642-Chaperone-dependent E3 ubiquitin protein ligase (contains TPR repeats)[O]
Csa4G097650	35.8002	79.2587	-1.1466	1.10577e-179	1.34632e-178	down	Csa4G097650	WD40-repeat protein; contains IPR015943 (WD40/YVTN repeat-like-containing domain)	GO:0007275;GO:0009723;GO:0009733;GO:0009957;GO:0010026;GO:0032880;GO:0045165;GO:0003677;GO:0005634;GO:0005737	-	KOG0290-Conserved WD40 repeat-containing protein AN11[S]
Csa2G176700	2.98517	17.3206	-2.5366	1.89095e-179	2.29959e-178	down	Csa2G176700	Unknown protein	-	-	-
Csa1G164660	7.23812	30.636	-2.08154	2.55814e-179	3.10912e-178	down	Csa1G164660	Glucan endo-1,3-beta-glucosidase, putative; contains IPR000490 (Glycoside hydrolase, family 17), IPR017853 (Glycoside hydrolase, superfamily)	GO:0005634;GO:0005737;GO:0005975;GO:0006952;GO:0016021;GO:0030247;GO:0042973;GO:0046658;GO:0071555;GO:0004553;GO:0005576;GO:0005618	-	-
Csa4G337310	7.0956	23.5014	-1.72775	4.09033e-179	4.96545e-178	down	Csa4G337310	RING finger protein; contains IPR013083 (Zinc finger, RING/FYVE/PHD-type)	GO:0008270;GO:0016021	-	KOG0802-E3 ubiquitin ligase[O]
Csa5G153010	16.8721	45.4636	-1.43007	1.04495e-177	1.26254e-176	down	Csa5G153010	Cytochrome P450, putative; contains IPR001128 (Cytochrome P450)	GO:0016705;GO:0016709;GO:0020037;GO:0035336;GO:0004497;GO:0005506;GO:0016021	K15398-ko00073 Cutin, suberine and wax biosynthesis	KOG0157-Cytochrome P450 CYP4/CYP19/CYP26 subfamilies[QI]
Csa4G126480	49.5749	101.777	-1.03773	3.9551e-177	4.76747e-176	down	Csa4G126480	MADS-box transcription factor; contains IPR002487 (Transcription factor, K-box)	GO:0006351;GO:0003677;GO:0003700;GO:0005634	-	-
Csa1G574860	1.88147	10.6747	-2.50427	1.73801e-176	2.09009e-175	down	Csa1G574860	RNA-dependent RNA polymerase family protein; contains IPR007855 (RNA-dependent RNA polymerase, eukaryotic-type)	GO:0003723;GO:0003968;GO:0031047	-	KOG0988-RNA-directed RNA polymerase QDE-1 required for posttranscriptional gene silencing and RNA interference[A]
Csa7G428790	99.1974	223.113	-1.1694	6.41871e-176	7.71447e-175	down	Csa7G428790	Unknown protein	GO:0016021	-	-
Csa6G127430	0.664168	33.5552	-5.65885	6.61088e-176	7.94079e-175	down	Csa6G127430	Early nodulin 55-2, putative; contains IPR008972 (Cupredoxin)	GO:0046658;GO:0005773;GO:0009055;GO:0032578	-	-
Csa3G194390	26.116	66.2871	-1.3438	1.35535e-175	1.62705e-174	down	Csa3G194390	Oxidoreductase, putative; contains IPR016040 (NAD(P)-binding domain)	GO:0005829;GO:0016491;GO:0055114	-	KOG2741-Dimeric dihydrodiol dehydrogenase[GQ]
Csa1G629070	11.3	28.5883	-1.3391	2.28006e-175	2.73394e-174	down	Csa1G629070	Telomerase-binding protein EST1A; contains IPR011990 (Tetratricopeptide-like helical), IPR018834 (DNA/RNA-binding domain, Est1-type), IPR019458 (Telomerase activating protein Est1)	GO:0006952;GO:0007126;GO:0007275;GO:0040008;GO:0090306;GO:0000184;GO:0000932;GO:0005634	K14409-ko03015 mRNA surveillance pathway	KOG2162-Nonsense-mediated mRNA decay protein[A]
Csa1G699560	21.3769	58.0026	-1.44006	5.47603e-175	6.55464e-174	down	Csa1G699560	Ubiquinol oxidase; contains IPR002680 (Alternative oxidase)	GO:0009916;GO:0016021;GO:0016117;GO:0046862;GO:0046872;GO:0070469;GO:0009535;GO:0009579;GO:0009657	-	-
Csa3G116700	18.1693	65.512	-1.85026	2.16339e-174	2.58649e-173	down	Csa3G116700	WRKY transcription factor; contains IPR003657 (DNA-binding WRKY)	GO:0043565;GO:0003700;GO:0005634;GO:0006351	-	-
Csa1G050360	6.1052	23.0367	-1.91582	2.87389e-174	3.43396e-173	down	Csa1G050360	Malate synthase; contains IPR001465 (Malate synthase), IPR011076 (Malate synthase-like)	GO:0009514;GO:0004474;GO:0006097;GO:0006099	K01638-ko01200 Carbon metabolism;ko00620 Pyruvate metabolism;ko00630 Glyoxylate and dicarboxylate metabolism	KOG1261-Malate synthase[C]
Csa6G296960	15.3486	42.4215	-1.46669	3.32616e-174	3.97206e-173	down	Csa6G296960	Transcription factor; contains IPR016177 (DNA-binding, integrase-type)	GO:0006351;GO:0007275;GO:0009873;GO:0003677;GO:0003700;GO:0005634	-	-
Csa5G623460	15.7452	54.2056	-1.78353	2.05459e-173	2.45071e-172	down	Csa5G623460	Ubiquitin-conjugating enzyme E2 C, putative; contains IPR016135 (Ubiquitin-conjugating enzyme/RWD-like), IPR023313 (Ubiquitin-conjugating enzyme, active site)	GO:0005634;GO:0005737;GO:0006511;GO:0008283;GO:0030071;GO:0031145;GO:0031625;GO:0061630;GO:0000209;GO:0004842;GO:0005524	K06688-ko04120 Ubiquitin mediated proteolysis	KOG0421-Ubiquitin-protein ligase[O]
Csa4G188940	6.8932	23.8315	-1.78962	2.8107e-173	3.34871e-172	down	Csa4G188940	Gb|AAD20392.1; contains IPR006927 (Protein of unknown function DUF639)	GO:0016021	-	-
Csa2G362390	13.6012	46.099	-1.76101	2.55523e-172	3.03554e-171	down	Csa2G362390	BZIP transcription factor; contains IPR004827 (Basic-leucine zipper domain)	GO:0044212;GO:0046982;GO:0003700;GO:0009845;GO:0043565	-	-
Csa5G608080	4.11271	27.4089	-2.73648	2.69541e-172	3.20022e-171	down	Csa5G608080	F13B4.3 protein; contains IPR010683 (Protein of unknown function DUF1262)	-	-	-
Csa7G407630	59.1148	121.407	-1.03826	3.29339e-172	3.90793e-171	down	Csa7G407630	ADP-ribosylation factor family protein; contains IPR005225 (Small GTP-binding protein domain), IPR006689 (Small GTPase superfamily, ARF/SAR type), IPR027417 (P-loop containing nucleoside triphosphate hydrolase)	GO:0005886;GO:0006886;GO:0016192;GO:0005525;GO:0005783;GO:0005794	K07953-ko04141 Protein processing in endoplasmic reticulum;ko05134 Legionellosis	KOG0077-Vesicle coat complex COPII, GTPase subunit SAR1[U]
Csa2G028490	4.64213	81.5838	-4.13542	3.49003e-172	4.13886e-171	down	Csa2G028490	Lipoxygenase; contains IPR000907 (Lipoxygenase), IPR027433 (Lipoxygenase, domain 3)	GO:0046872;GO:0005737;GO:0016702;GO:0031408	-	-
Csa2G296130	19.0927	48.9191	-1.35738	7.55802e-172	8.95798e-171	down	Csa2G296130	Shikimate kinase; contains IPR000623 (Shikimate kinase/Threonine synthase-like 1), IPR027417 (P-loop containing nucleoside triphosphate hydrolase)	GO:0009073;GO:0009423;GO:0009507;GO:0019632;GO:0000287;GO:0004765;GO:0005524	K00891-ko01230 Biosynthesis of amino acids;ko00400 Phenylalanine, tyrosine and tryptophan biosynthesis	-
Csa1G435720	16.4913	69.2265	-2.06962	1.37848e-171	1.63193e-170	down	Csa1G435720	Jasmonate ZIM domain protein j; contains IPR010399 (Tify), IPR018467 (CO/COL/TOC1, conserved site)	GO:0006355;GO:0006952;GO:0009611;GO:0031347;GO:1903507;GO:2000022;GO:0003714;GO:0005634;GO:0006351	-	-
Csa5G458290	13.042	31.1384	-1.25552	1.67152e-170	1.97316e-169	down	Csa5G458290	Lysosomal alpha-mannosidase; contains IPR011013 (Galactose mutarotase-like domain), IPR011330 (Glycoside hydrolase/deacetylase, beta/alpha-barrel), IPR013780 (Glycosyl hydrolase, family 13, all-beta), IPR015341 (Glycoside hydrolase, family 38, central domain)	GO:0005774;GO:0006013;GO:0006517;GO:0008270;GO:0009505;GO:0030246;GO:0048046;GO:0004559;GO:0005618;GO:0005773	K01191-ko00511 Other glycan degradation	KOG1959-Glycosyl hydrolase, family 38 - alpha-mannosidase[G]
Csa7G069690	4.51351	15.8467	-1.81186	2.52254e-170	2.97434e-169	down	Csa7G069690	Putative receptor protein kinase; contains IPR001611 (Leucine-rich repeat), IPR011009 (Protein kinase-like domain)	GO:0016021;GO:0004674;GO:0005524;GO:0009960	-	KOG1187-Serine/threonine protein kinase[T]
Csa6G488360	10.8115	28.0665	-1.37628	5.75297e-170	6.7717e-169	down	Csa6G488360	BTB/POZ domain-containing protein; contains IPR011333 (BTB/POZ fold), IPR027356 (NPH3 domain)	GO:0005886;GO:0016567	-	-
Csa6G363530	5.68629	41.2239	-2.85792	6.73513e-170	7.91869e-169	down	Csa6G363530	Ankyrin repeat family protein; contains IPR026961 (PGG domain)	GO:0016021	-	-
Csa4G430820	1.02092	12.1952	-3.57837	6.87731e-170	8.08123e-169	down	Csa4G430820	Auxin efflux carrier; contains IPR004776 (Auxin efflux carrier)	GO:0009926;GO:0010252;GO:0010329;GO:0016021;GO:0055085;GO:0005783;GO:0005886;GO:0009734	-	-
Csa3G809980	15.8022	38.2693	-1.27606	1.02513e-169	1.2032e-168	down	Csa3G809980	C2 domain-containing protein; contains IPR008973 (C2 calcium/lipid-binding domain, CaLB), IPR013583 (Phosphoribosyltransferase C-terminal)	GO:0016021;GO:0016757;GO:0005509;GO:0005544;GO:0005886	-	KOG1030-Predicted Ca2+-dependent phospholipid-binding protein[R]
Csa3G165610	15.4154	35.1459	-1.18899	2.79456e-169	3.27254e-168	down	Csa3G165610	Putative B-type response regulator 12; contains IPR009057 (Homeodomain-like), IPR011006 (CheY-like superfamily), IPR017053 (Response regulator, plant B-type)	GO:0080113;GO:0003700;GO:0005634;GO:0006351;GO:0009723;GO:0009735;GO:0009736;GO:0009873;GO:0010082;GO:0010119;GO:0010150;GO:0016301;GO:0000156;GO:0048364;GO:0000160;GO:0071368;GO:0003677	K14491-ko04075 Plant hormone signal transduction	KOG0519-Sensory transduction histidine kinase[T]
Csa7G394060	1.45725	45.6499	-4.96929	1.75936e-168	2.05558e-167	down	Csa7G394060	Unknown protein	-	-	-
Csa4G507960	8.09351	25.7598	-1.67028	1.88952e-168	2.20641e-167	down	Csa4G507960	AT2G40980-like protein; contains IPR011009 (Protein kinase-like domain)	-	-	-
Csa6G190250	14.3078	46.3594	-1.69607	2.66986e-168	3.11231e-167	down	Csa6G190250	Putative RING-H2 finger protein; contains IPR000253 (Forkhead-associated (FHA) domain), IPR010543 (Domain of unknown function DUF1117), IPR013083 (Zinc finger, RING/FYVE/PHD-type)	GO:0042787;GO:0043161;GO:0061630;GO:0000209;GO:0008270;GO:0016874	-	KOG4628-Predicted E3 ubiquitin ligase[O]
Csa2G381810	6.70675	25.2455	-1.91234	4.59852e-168	5.35148e-167	down	Csa2G381810	Unknown protein	-	-	-
Csa4G047910	24.8308	58.6839	-1.24083	4.62947e-167	5.36319e-166	down	Csa4G047910	WGS project CAID00000000 data, contig chromosome 09; contains IPR024145 (Histone deacetylase complex subunit SAP30/SAP30-like), IPR025718 (Histone deacetylase complex subunit SAP30, Sin3 binding domain)	-	-	-
Csa6G501950	4.80045	18.9519	-1.9811	5.76918e-167	6.676e-166	down	Csa6G501950	Glycerophosphoryl diester phosphodiesterase family protein; contains IPR004129 (Glycerophosphoryl diester phosphodiesterase)	GO:0031225;GO:0048046;GO:0006071;GO:0006629;GO:0008889	-	KOG2258-Glycerophosphoryl diester phosphodiesterase[C]
Csa1G045890	78.8449	168.751	-1.09781	1.02687e-166	1.18694e-165	down	Csa1G045890	Gibberellin-regulated protein 1, putative; contains IPR003854 (Gibberellin regulated protein)	GO:0005576;GO:0005618;GO:0006952	-	-
Csa6G137590	41.1738	119.691	-1.53952	1.18593e-166	1.36925e-165	down	Csa6G137590	Auxin-responsive family protein; contains IPR003676 (Auxin responsive SAUR protein)	GO:0009734;GO:0040008;GO:0005737;GO:0007275;GO:0009733	K14488-ko04075 Plant hormone signal transduction	-
Csa6G008010	4.90574	18.7524	-1.93453	1.3063e-166	1.50654e-165	down	Csa6G008010	Ankyrin repeat-containing protein, putative; contains IPR020683 (Ankyrin repeat-containing domain)	GO:0072661;GO:0019899;GO:0005737;GO:0030018;GO:0005829;GO:0030507;GO:0005856;GO:0005886;GO:0006887;GO:0006888;GO:0007010;GO:0030673;GO:0007165;GO:0031430;GO:0008093;GO:0042383;GO:0010638;GO:0045199;GO:0014731;GO:0005198;GO:0045211;GO:0016323;GO:0005200;GO:0051117;GO:0016529;GO:0005634	-	KOG4177-Ankyrin[M]
Csa3G821030	5.03901	14.085	-1.48294	6.87125e-166	7.91562e-165	down	Csa3G821030	Glutamate synthase (Ferredoxin); contains IPR000583 (Class II glutamine amidotransferase domain), IPR002489 (Glutamate synthase, alpha subunit, C-terminal), IPR013785 (Aldolase-type TIM barrel), IPR017932 (Glutamine amidotransferase type 2 domain)	GO:0080114;GO:0009416;GO:0097054;GO:0009507;GO:0009570;GO:0009744;GO:0009853;GO:0009941;GO:0015930;GO:0016020;GO:0016041;GO:0019676;GO:0046872;GO:0005739;GO:0048046;GO:0005759;GO:0051538;GO:0006537	K00284-ko00630 Glyoxylate and dicarboxylate metabolism;ko00910 Nitrogen metabolism	KOG0399-Glutamate synthase[E]
Csa1G580230	4.32166	14.3676	-1.73316	8.09417e-166	9.31919e-165	down	Csa1G580230	IST1-like protein; contains IPR005061 (Domain of unknown function DUF292, eukaryotic)	GO:0015031	K19476-ko04144 Endocytosis	KOG2027-Spindle pole body protein[Z]
Csa5G611680	0.430074	19.3554	-5.492	6.18884e-165	7.10557e-164	down	Csa5G611680	Fasciclin-like arabinogalactan protein; contains IPR000782 (FAS1 domain)	GO:0016021	-	-
Csa1G045640	10.2612	27.3789	-1.41586	7.41867e-165	8.51282e-164	down	Csa1G045640	Hedgehog-interacting protein; contains IPR011042 (Six-bladed beta-propeller, TolB-like)	GO:0031225;GO:0046658;GO:0048038;GO:0005886;GO:0005975;GO:0016901	-	-
Csa4G653410	34.0884	68.9849	-1.017	1.89957e-164	2.1773e-163	down	Csa4G653410	Laccase-like protein; contains IPR008972 (Cupredoxin)	GO:0005507;GO:0005576;GO:0016491	-	KOG1263-Multicopper oxidases[Q]
Csa1G572450	12.4801	37.8716	-1.60148	2.30979e-164	2.64454e-163	down	Csa1G572450	Gibberellin receptor GID1, putative; contains IPR013094 (Alpha/beta hydrolase fold-3)	GO:0009740;GO:0009939;GO:0010476;GO:0016787;GO:0048444;GO:0005634;GO:0008152;GO:0009739	K14493-ko04075 Plant hormone signal transduction	KOG1515-Arylacetamide deacetylase[V]
Csa7G211090	26.9821	70.7083	-1.38987	2.50931e-164	2.87138e-163	down	Csa7G211090	Geranylgeranyl pyrophosphate synthase; contains IPR017446 (Polyprenyl synthetase-related)	GO:0046872;GO:0009507;GO:0042651;GO:0043693	K13789-ko00900 Terpenoid backbone biosynthesis	KOG0776-Geranylgeranyl pyrophosphate synthase/Polyprenyl synthetase[H]
Csa1G165230	1.73566	28.8048	-4.05275	2.68996e-164	3.07638e-163	down	Csa1G165230	NAC-domain protein; contains IPR003441 (No apical meristem (NAM) protein)	GO:0006351;GO:0006355;GO:0003677;GO:0003700;GO:0005634	-	-
Csa4G051390	1.50062	12.4733	-3.05521	3.18802e-164	3.64396e-163	down	Csa4G051390	Myosin-7, putative	-	-	-
Csa5G517160	26.5658	58.4161	-1.1368	3.26129e-164	3.72563e-163	down	Csa5G517160	Probable receptor-like protein kinase; contains IPR011009 (Protein kinase-like domain), IPR013320 (Concanavalin A-like lectin/glucanase, subgroup)	GO:0009507;GO:0004674;GO:0004713;GO:0005524	-	KOG1187-Serine/threonine protein kinase[T]
Csa2G360850	18.1592	54.2029	-1.57767	8.99906e-164	1.02689e-162	down	Csa2G360850	RING finger protein; contains IPR013083 (Zinc finger, RING/FYVE/PHD-type)	GO:0018996;GO:0030054;GO:0040039;GO:0042787;GO:0055002;GO:0055120;GO:0061630;GO:0005634;GO:0008270;GO:0016021	K10666-ko04141 Protein processing in endoplasmic reticulum	KOG0823-Predicted E3 ubiquitin ligase[O]
Csa6G111930	6.74712	33.4849	-2.31117	1.20225e-163	1.37114e-162	down	Csa6G111930	F-box protein GID2; contains IPR001810 (F-box domain, cyclin-like)	GO:0016567;GO:0019005;GO:0048831;GO:0005634;GO:0009740;GO:0009937	-	-
Csa3G707170	9.50969	33.1004	-1.79938	1.36415e-163	1.55492e-162	down	Csa3G707170	ATP-dependent zinc metalloprotease FtsH; contains IPR025753 (AAA-type ATPase, N-terminal domain), IPR027417 (P-loop containing nucleoside triphosphate hydrolase)	GO:0034551;GO:0005524;GO:0005739;GO:0016887	-	KOG0743-AAA+-type ATPase[O]
Csa7G010300	55.3983	114.451	-1.04682	7.45801e-163	8.48684e-162	down	Csa7G010300	Cold shock protein-1; contains IPR001878 (Zinc finger, CCHC-type), IPR012340 (Nucleic acid-binding, OB-fold)	GO:0008270;GO:0003677;GO:0003723;GO:0006355	-	KOG3070-Predicted RNA-binding protein containing PIN domain and invovled in translation or RNA processing[J]
Csa3G009550	3.56784	27.3819	-2.9401	1.12837e-162	1.28331e-161	down	Csa3G009550	Glycine-rich protein-1	-	-	-
Csa2G346080	23.3857	61.0371	-1.38406	1.19157e-162	1.3537e-161	down	Csa2G346080	GDSL esterase/lipase; contains IPR001087 (Lipase, GDSL)	GO:0016298;GO:0005576;GO:0006629;GO:0016042	-	-
Csa3G865390	15.7693	46.6142	-1.56365	1.47689e-162	1.67598e-161	down	Csa3G865390	WAT1-like protein; contains IPR000620 (Drug/metabolite transporter)	GO:0006810;GO:0006952;GO:0009705;GO:0009734;GO:0009826;GO:0009834;GO:0009851;GO:0010315;GO:0016021;GO:0022857;GO:0071555;GO:0000162;GO:0090355;GO:0005774;GO:0090358;GO:0005886	-	-
Csa5G545560	22.3871	50.925	-1.1857	1.54802e-162	1.75573e-161	down	Csa5G545560	UBX domain-containing protein; contains IPR001012 (UBX), IPR006567 (PUG domain), IPR006642 (Zinc finger, Rad18-type putative), IPR018997 (PUB domain)	GO:0016020;GO:0046872;GO:0050832;GO:0003677;GO:0006281;GO:0009620	K14011-ko04141 Protein processing in endoplasmic reticulum	KOG2699-Predicted ubiquitin regulatory protein[O]
Csa3G435530	5.60646	31.8081	-2.50423	1.97724e-162	2.24131e-161	down	Csa3G435530	Cold induced protein-like	-	-	-
Csa2G379290	27.5301	61.2168	-1.15292	3.27547e-162	3.70474e-161	down	Csa2G379290	Protein TIFY; contains IPR010399 (Tify)	GO:0006355;GO:0009611;GO:0031347;GO:1903507;GO:2000022;GO:0003714;GO:0005634;GO:0006351	-	-
Csa2G356070	34.0201	72.2215	-1.08604	9.32808e-162	1.05101e-160	down	Csa2G356070	Cyclin d3.1; contains IPR013763 (Cyclin-like)	GO:0051301;GO:0005634;GO:0007049;GO:0048316	K14505-ko04075 Plant hormone signal transduction	KOG0656-G1/S-specific cyclin D[D]
Csa5G182120	16.1177	53.6343	-1.73451	9.97121e-162	1.12285e-160	down	Csa5G182120	Expansin 1; contains IPR007118 (Expansin/Lol pI), IPR014733 (Barwin-like endoglucanase)	GO:0006949;GO:0009505;GO:0009506;GO:0009664;GO:0016020;GO:0005576;GO:0005618;GO:0005829	-	-
Csa4G008790	23.4138	67.039	-1.51764	1.85447e-161	2.08717e-160	down	Csa4G008790	Acetoacetate decarboxylase	-	-	-
Csa7G352430	0.875161	23.2116	-4.72916	1.93137e-161	2.17253e-160	down	Csa7G352430	Unknown protein	GO:0016021	-	-
Csa3G018320	4.15587	27.0571	-2.70279	2.19744e-161	2.47046e-160	down	Csa3G018320	Ethylene responsive transcription factor 1a; contains IPR016177 (DNA-binding, integrase-type)	GO:0003700;GO:0005634;GO:0006351;GO:0006952;GO:0009644;GO:0009873;GO:0010200;GO:0051301;GO:0000302;GO:0001944;GO:0003677	-	-
Csa5G611090	6.50272	24.7931	-1.93082	3.00776e-161	3.37962e-160	down	Csa5G611090	Multidrug resistance protein MdtK; contains IPR002528 (Multi antimicrobial extrusion protein)	GO:0016021;GO:0006855;GO:0015238;GO:0015297	-	KOG1347-Uncharacterized membrane protein, predicted efflux pump[R]
Csa7G452260	4.48219	16.6075	-1.88956	4.29332e-161	4.81885e-160	down	Csa7G452260	Receptor-like protein kinase; contains IPR011009 (Protein kinase-like domain), IPR013320 (Concanavalin A-like lectin/glucanase, subgroup), IPR024788 (Malectin-like carbohydrate-binding domain)	GO:0016021;GO:0004674;GO:0005524;GO:0005886	-	KOG1187-Serine/threonine protein kinase[T]
Csa3G115040	0.966299	22.6659	-4.55191	4.31991e-161	4.84604e-160	down	Csa3G115040	Dof zinc finger protein; contains IPR003851 (Zinc finger, Dof-type)	GO:0006351;GO:0006355;GO:0010227;GO:0045893;GO:0046872;GO:0003677;GO:0003700;GO:0005634	-	-
Csa1G015660	9.0675	29.3018	-1.69221	5.60585e-161	6.28173e-160	down	Csa1G015660	Galacturonosyltransferase; contains IPR002495 (Glycosyl transferase, family 8)	GO:0016021;GO:0045489;GO:0047262;GO:0071555;GO:0000139;GO:0005794;GO:0010192	K13648-ko00500 Starch and sucrose metabolism;ko00520 Amino sugar and nucleotide sugar metabolism	-
Csa5G168960	9.5807	38.7446	-2.01579	6.01283e-161	6.7341e-160	down	Csa5G168960	Cellulase (Glycosyl hydrolase family 5) protein; contains IPR000772 (Ricin B lectin domain), IPR017853 (Glycoside hydrolase, superfamily)	GO:0004553;GO:0005975	K01179-ko00500 Starch and sucrose metabolism	-
Csa2G415540	18.0595	37.0263	-1.03579	1.01484e-160	1.13472e-159	down	Csa2G415540	Acyl-coenzyme A oxidase; contains IPR009075 (Acyl-CoA dehydrogenase/oxidase C-terminal), IPR012258 (Acyl-CoA oxidase)	GO:0005777;GO:0006635;GO:0009055;GO:0033539;GO:0033540;GO:0050660;GO:0051791;GO:0052890;GO:0055088;GO:0000062;GO:0003995;GO:0003997	K00232-ko01212 Fatty acid metabolism;ko00071 Fatty acid degradation;ko00592 alpha-Linolenic acid metabolism;ko01040 Biosynthesis of unsaturated fatty acids;ko04024 cAMP signaling pathway;ko04146 Peroxisome;ko03320 PPAR signaling pathway	KOG0135-Pristanoyl-CoA/acyl-CoA oxidase[IQ]
Csa4G043940	14.3187	29.061	-1.02119	1.88765e-160	2.10604e-159	down	Csa4G043940	Zinc finger CCCH domain-containing protein; contains IPR003121 (SWIB/MDM2 domain), IPR003169 (GYF), IPR004343 (Plus-3), IPR013083 (Zinc finger, RING/FYVE/PHD-type)	GO:0008270;GO:0010964;GO:0031047;GO:0032776;GO:0042393;GO:0003677;GO:0005634;GO:0006351	-	KOG1946-RNA polymerase I transcription factor UAF[K]
Csa1G277470	7.58027	25.3783	-1.74328	2.30077e-160	2.56418e-159	down	Csa1G277470	5'-nucleotidase domain-containing protein 2; contains IPR008380 (HAD-superfamily hydrolase, subfamily IG, 5'-nucleotidase), IPR023214 (HAD-like domain)	GO:0008253;GO:0046872	-	KOG2470-Similar to IMP-GMP specific 5'-nucleotidase[F]
Csa6G423450	3.35218	19.1558	-2.51461	6.43325e-160	7.15038e-159	down	Csa6G423450	ER glycerol-phosphate acyltransferase; contains IPR002123 (Phospholipid/glycerol acyltransferase)	GO:0010143;GO:0016020;GO:0016021;GO:0016024;GO:0016311;GO:0016746;GO:0016791;GO:0048235;GO:0080167;GO:0090447;GO:0004366;GO:0005739;GO:0008152	K13508-ko00561 Glycerolipid metabolism;ko00564 Glycerophospholipid metabolism	-
Csa5G429990	4.29808	19.8248	-2.20554	7.01253e-160	7.79001e-159	down	Csa5G429990	Putative receptor protein kinase; contains IPR001611 (Leucine-rich repeat), IPR003591 (Leucine-rich repeat, typical subtype), IPR011009 (Protein kinase-like domain), IPR013210 (Leucine-rich repeat-containing N-terminal, type 2), IPR025875 (Leucine rich repeat 4)	GO:0005886;GO:0009505;GO:0009506;GO:0009737;GO:0016020;GO:0016021;GO:0046658;GO:0004672;GO:0005524;GO:0005618	-	KOG1187-Serine/threonine protein kinase[T]
Csa1G073640	0.592411	10.8619	-4.19654	1.01596e-159	1.12799e-158	down	Csa1G073640	Polyphenol oxidase; contains IPR008922 (Uncharacterised domain, di-copper centre), IPR016213 (Polyphenol oxidase)	GO:0046872;GO:0004097;GO:0009543;GO:0046148	K00422-ko00350 Tyrosine metabolism;ko00950 Isoquinoline alkaloid biosynthesis	-
Csa2G004170	14.3417	34.9433	-1.2848	1.72705e-159	1.91645e-158	down	Csa2G004170	Putative receptor protein kinase; contains IPR003404 (Alphaherpesvirus glycoprotein E), IPR011009 (Protein kinase-like domain)	GO:0005886;GO:0009611;GO:0009620;GO:0016021;GO:0046777;GO:0004672;GO:0004674;GO:0005524	-	KOG1187-Serine/threonine protein kinase[T]
Csa3G809930	0.0001	13.8612	-17.0807	1.67185e-158	1.84722e-157	down	Csa3G809930	Probable receptor-like protein kinase; contains IPR001611 (Leucine-rich repeat), IPR003591 (Leucine-rich repeat, typical subtype), IPR011009 (Protein kinase-like domain), IPR013210 (Leucine-rich repeat-containing N-terminal, type 2)	GO:0004672;GO:0005524;GO:0016021	-	KOG1187-Serine/threonine protein kinase[T]
Csa7G373490	63.3131	135.549	-1.09823	1.70956e-158	1.88787e-157	down	Csa7G373490	Serine-type peptidase; contains IPR000223 (Peptidase S26A, signal peptidase I), IPR015927 (Peptidase S24/S26A/S26B/S26C)	GO:0008236;GO:0016020;GO:0016021;GO:0042720;GO:0004222;GO:0005739;GO:0006627	-	KOG1568-Mitochondrial inner membrane protease, subunit IMP2[OU]
Csa1G033310	12.025	41.5372	-1.78837	1.96936e-158	2.17243e-157	down	Csa1G033310	Chlorophyll a-b binding protein P4, chloroplastic; contains IPR022796 (Chlorophyll A-B binding protein), IPR023329 (Chlorophyll a/b binding protein domain)	GO:0009765;GO:0016021;GO:0016168;GO:0018298;GO:0046872;GO:0009522;GO:0009523;GO:0009535	K08910-ko00196 Photosynthesis - antenna proteins	-
Csa4G008770	0.521942	10.6307	-4.3482	2.08689e-158	2.30085e-157	down	Csa4G008770	Phenylalanine ammonia-lyase; contains IPR001106 (Aromatic amino acid lyase), IPR023144 (Phenylalanine ammonia-lyase, shielding domain), IPR024083 (Fumarase/histidase, N-terminal)	GO:0045548;GO:0005737;GO:0006559;GO:0009800	-	KOG0222-Phenylalanine and histidine ammonia-lyase[Q]
Csa7G073700	0.0001	40.8356	-18.6395	2.61061e-158	2.87671e-157	down	Csa7G073700	Ethylene responsive transcription factor 2a; contains IPR016177 (DNA-binding, integrase-type)	GO:0005634;GO:0006351;GO:0009873;GO:0010200;GO:0050832;GO:0051301;GO:0001944;GO:0003677;GO:0003700	-	-
Csa4G638420	15.7923	42.4473	-1.42645	5.95898e-158	6.55583e-157	down	Csa4G638420	Lysine/histidine transporter; contains IPR013057 (Amino acid transporter, transmembrane)	GO:0016021;GO:0003333;GO:0005886;GO:0015171	-	KOG1303-Amino acid transporters[E]
Csa6G190450	9.16576	26.41	-1.52676	7.25361e-158	7.97586e-157	down	Csa6G190450	Protein phosphatase 2c, putative; contains IPR001932 (Protein phosphatase 2C (PP2C)-like), IPR015655 (Protein phosphatase 2C)	GO:0046872;GO:0048366;GO:0004722;GO:0005634;GO:0005886	-	KOG0700-Protein phosphatase 2C/pyruvate dehydrogenase (lipoamide) phosphatase[T]
Csa5G166440	6.61697	36.1656	-2.45038	9.56411e-158	1.04996e-156	down	Csa5G166440	Auxin-responsive protein; contains IPR003311 (AUX/IAA protein)	GO:0009734;GO:0005634;GO:0006351;GO:0006355	-	-
Csa3G895630	8.47934	24.284	-1.51798	1.38192e-157	1.51627e-156	down	Csa3G895630	Class III homeobox-leucine zipper protein; contains IPR002913 (START domain), IPR009057 (Homeodomain-like), IPR013978 (MEKHLA), IPR023393 (START-like domain)	GO:0006351;GO:0008284;GO:0008289;GO:0009733;GO:0010014;GO:0010067;GO:0010072;GO:0010089;GO:0030154;GO:0045597;GO:0003677;GO:0003700;GO:0005634	-	KOG0483-Transcription factor HEX, contains HOX and HALZ domains[K]
Csa6G094760	21.9247	51.1798	-1.22302	1.85094e-157	2.02872e-156	down	Csa6G094760	Squamosa promoter-binding protein; contains IPR004333 (Transcription factor, SBP-box)	GO:0003677;GO:0005634;GO:0046872	-	-
Csa3G124990	18.7231	44.3718	-1.24482	1.93356e-157	2.11815e-156	down	Csa3G124990	Growth-regulating factor; contains IPR014977 (WRC), IPR014978 (Glutamine-Leucine-Glutamine, QLQ)	GO:0006355;GO:0032502;GO:0005524;GO:0005634;GO:0006351	-	-
Csa1G073810	4.01341	29.5138	-2.87849	4.65151e-157	5.08203e-156	down	Csa1G073810	Ubiquitin ligase protein; contains IPR013083 (Zinc finger, RING/FYVE/PHD-type)	GO:0008270;GO:0009409;GO:0009414;GO:0009611;GO:0009723;GO:0016021;GO:0016567;GO:0016874;GO:0043161;GO:0004842;GO:0005789;GO:0006970	K10666-ko04141 Protein processing in endoplasmic reticulum	KOG0823-Predicted E3 ubiquitin ligase[O]
Csa6G194150	15.6231	58.9013	-1.91462	6.64133e-157	7.25214e-156	down	Csa6G194150	Rapid alkalinization factor; contains IPR008801 (Rapid ALkalinization Factor)	GO:0007267;GO:0009505;GO:0009506;GO:0019722;GO:0048046;GO:0004871;GO:0005179;GO:0005622	-	-
Csa2G372740	20.2921	42.2983	-1.05968	6.85748e-157	7.4842e-156	down	Csa2G372740	Inter-alpha-trypsin inhibitor heavy chain H4; contains IPR002035 (von Willebrand factor, type A), IPR013083 (Zinc finger, RING/FYVE/PHD-type)	GO:0008270	-	KOG2353-L-type voltage-dependent Ca2+ channel, alpha2/delta subunit[PT]
Csa1G267240	2.8724	21.3722	-2.89541	1.11637e-156	1.21517e-155	down	Csa1G267240	Chitinase 3; contains IPR017853 (Glycoside hydrolase, superfamily)	GO:0005576;GO:0005615;GO:0005764;GO:0005975;GO:0006032;GO:0006955;GO:0008061;GO:0008843;GO:0009617;GO:0000272;GO:0004553;GO:0004568	K01183-ko00520 Amino sugar and nucleotide sugar metabolism	KOG2806-Chitinase[G]
Csa4G022890	0.166376	21.7833	-7.03263	2.24183e-156	2.43378e-155	down	Csa4G022890	Autophagy-related protein 3; contains IPR007134 (Autophagy-related protein 3, N-terminal), IPR007135 (Autophagy-related protein 3)	GO:0015031;GO:0005737;GO:0005829;GO:0006914	K08343-ko04140 Regulation of autophagy	KOG2981-Protein involved in autophagocytosis during starvation[R]
Csa6G524040	0.946983	51.37	-5.76144	2.4606e-156	2.66987e-155	down	Csa6G524040	Glutaredoxin-C9; contains IPR011905 (Glutaredoxin-like, plant II), IPR012336 (Thioredoxin-like fold)	GO:0009055;GO:0015035;GO:0045454;GO:0045892;GO:0005623;GO:0005634;GO:0005737	-	KOG1752-Glutaredoxin and related proteins[O]
Csa1G587980	1.9105	13.5877	-2.83028	2.72734e-156	2.95774e-155	down	Csa1G587980	Beta-galactosidase; contains IPR001944 (Glycoside hydrolase, family 35), IPR017853 (Glycoside hydrolase, superfamily)	GO:0048046;GO:0004553;GO:0004565;GO:0005975	-	KOG0496-Beta-galactosidase[G]
Csa2G249270	35.4806	72.8257	-1.03742	3.84592e-156	4.16421e-155	down	Csa2G249270	Chaperone protein dnaJ, putative; contains IPR001623 (DnaJ domain), IPR026894 (DNAJ-containing protein, X-domain)	-	-	KOG0691-Molecular chaperone (DnaJ superfamily)[O]
Csa2G034560	6.71503	26.6014	-1.98604	5.27483e-156	5.70838e-155	down	Csa2G034560	Homeobox protein knotted-1, putative; contains IPR005539 (ELK), IPR005540 (KNOX1), IPR005541 (KNOX2), IPR009057 (Homeodomain-like)	GO:0005634;GO:0006355;GO:0043565	-	KOG0773-Transcription factor MEIS1 and related HOX domain proteins[K]
Csa5G162590	8.70898	31.5441	-1.8568	5.63463e-156	6.09454e-155	down	Csa5G162590	Ice binding protein, putative; contains IPR008546 (Domain of unknown function DUF828), IPR013666 (Pleckstrin-like, plant)	GO:0010305;GO:0009733;GO:0009734;GO:0010087	-	-
Csa6G490950	6.47655	27.3824	-2.07995	1.00685e-155	1.08846e-154	down	Csa6G490950	Serine/threonine protein kinase; contains IPR011009 (Protein kinase-like domain)	GO:0005524;GO:0005634;GO:0005856;GO:0006952;GO:0009524;GO:0000919;GO:0004674;GO:0004709	-	KOG0198-MEKK and related serine/threonine protein kinases[T]
Csa6G014830	0.128587	14.1163	-6.77847	1.41801e-155	1.52973e-154	down	Csa6G014830	Abscisic acid stress ripening protein; contains IPR003496 (ABA/WDS induced protein)	GO:0006950	-	-
Csa6G074030	16.3148	34.744	-1.09058	2.14288e-155	2.31049e-154	down	Csa6G074030	Homeobox-leucine zipper protein ROC7; contains IPR002913 (START domain), IPR009057 (Homeodomain-like)	GO:0006355;GO:0008289;GO:0009827;GO:0042335;GO:0043481;GO:0043565;GO:0048364;GO:0048765;GO:0003700;GO:0005634;GO:0006351	-	KOG0483-Transcription factor HEX, contains HOX and HALZ domains[K]
Csa7G420890	2.87382	14.9261	-2.3768	3.01434e-155	3.2484e-154	down	Csa7G420890	Disease resistance protein; contains IPR000767 (Disease resistance protein), IPR001611 (Leucine-rich repeat), IPR027417 (P-loop containing nucleoside triphosphate hydrolase)	GO:0005524;GO:0006952;GO:0043531	-	KOG4658-Apoptotic ATPase[T]
Csa3G149980	6.23214	26.2033	-2.07195	9.91674e-155	1.067e-153	down	Csa3G149980	Xyloglucan-specific endoglucanase inhibitor protein; contains IPR001461 (Peptidase A1), IPR021109 (Aspartic peptidase)	GO:0042802;GO:0045735;GO:0004190;GO:0006508;GO:0030163	-	KOG1339-Aspartyl protease[O]
Csa3G119850	32.8112	66.174	-1.01208	3.61566e-154	3.88419e-153	down	Csa3G119850	G-box binding factor; contains IPR004827 (Basic-leucine zipper domain), IPR012900 (G-box binding, MFMR)	GO:0043565;GO:0003700;GO:0005634;GO:0006351	-	-
Csa4G644740	2.62497	14.6439	-2.47993	3.79744e-154	4.07733e-153	down	Csa4G644740	AP2-like ethylene-responsive transcription factor; contains IPR016177 (DNA-binding, integrase-type)	GO:0006351;GO:0007275;GO:0009908;GO:0010492;GO:0030154;GO:0042127;GO:0003677;GO:0003700;GO:0005634	-	-
Csa3G781610	36.6382	84.6363	-1.20793	1.16484e-153	1.24744e-152	down	Csa3G781610	NC domain-containing protein; contains IPR000064 (Endopeptidase, NLPC/P60 domain), IPR007053 (LRAT-like domain)	-	-	-
Csa3G135070	23.7384	61.5602	-1.37477	1.77446e-153	1.8983e-152	down	Csa3G135070	Calcium-dependent protein kinase, putative; contains IPR011009 (Protein kinase-like domain)	GO:0005524;GO:0005634;GO:0005737;GO:0005886;GO:0009416;GO:0009738;GO:0009931;GO:0018105;GO:0035556;GO:0046777;GO:0046898;GO:0004674;GO:0004683;GO:0005516	K04515-ko04012 ErbB signaling pathway;ko04310 Wnt signaling pathway;ko04066 HIF-1 signaling pathway;ko04020 Calcium signaling pathway;ko04024 cAMP signaling pathway;ko04114 Oocyte meiosis;ko04911 Insulin secretion;ko04922 Glucagon signaling pathway;ko04912 GnRH signaling pathway;ko04921 Oxytocin signaling pathway;ko04916 Melanogenesis;ko04925 Aldosterone synthesis and secretion;ko04261 Adrenergic…	KOG0032-Ca2+/calmodulin-dependent protein kinase, EF-Hand protein superfamily[T]
Csa2G155600	7.1191	24.1208	-1.76051	2.12192e-153	2.26884e-152	down	Csa2G155600	Pectate lyase; contains IPR011050 (Pectin lyase fold/virulence factor), IPR018082 (AmbAllergen)	GO:0030570;GO:0045490;GO:0046872	K01728-ko00040 Pentose and glucuronate interconversions;ko02024 Quorum sensing	-
Csa3G710730	49.5315	120.481	-1.28239	3.34976e-153	3.57796e-152	down	Csa3G710730	At1g79660/F20B17_9	GO:0016021	-	-
Csa3G135720	19.4614	52.191	-1.42318	5.52086e-153	5.89389e-152	down	Csa3G135720	1-aminocyclopropane-1-carboxylate oxidase-like protein; contains IPR005123 (Oxoglutarate/iron-dependent dioxygenase), IPR026992 (Non-haem dioxygenase N-terminal domain), IPR027443 (Isopenicillin N synthase-like)	GO:0016491;GO:0046872	-	KOG0143-Iron/ascorbate family oxidoreductases[QR]
Csa3G000690	0.043968	16.4275	-8.54544	8.27543e-153	8.82999e-152	down	Csa3G000690	Auxin efflux carrier family protein; contains IPR004776 (Auxin efflux carrier)	GO:0010252;GO:0010311;GO:0010329;GO:0016021;GO:0040009;GO:0055085;GO:0005789;GO:0009733;GO:0009734	-	KOG2722-Predicted membrane protein[S]
Csa6G077410	2.47345	23.6787	-3.259	1.5232e-152	1.62275e-151	down	Csa6G077410	Glycine-rich protein-like	-	-	-
Csa2G351540	0.987711	51.3945	-5.70138	2.38132e-152	2.53431e-151	down	Csa2G351540	Drought-induced protein 1; contains IPR001305 (Heat shock protein DnaJ, cysteine-rich domain)	-	-	-
Csa2G005310	19.4288	39.8155	-1.03513	3.62726e-152	3.85631e-151	down	Csa2G005310	Vernalization insensitive 3; contains IPR013783 (Immunoglobulin-like fold)	GO:0006355;GO:0009409;GO:0009908;GO:0010048;GO:0016571;GO:0016607;GO:0045814;GO:0046872;GO:0048572;GO:0048575;GO:0051571;GO:0005634;GO:0061087;GO:0005677;GO:0006351	-	-
Csa3G816070	22.418	47.6974	-1.08925	8.30614e-152	8.82151e-151	down	Csa3G816070	GTP-binding protein TypA; contains IPR005225 (Small GTP-binding protein domain), IPR006298 (GTP-binding protein TypA), IPR009000 (Translation elongation/initiation factor/Ribosomal, beta-barrel), IPR027417 (P-loop containing nucleoside triphosphate hydrolase)	GO:0006412;GO:0003924;GO:0005525;GO:0005622	-	KOG0462-Elongation factor-type GTP-binding protein[J]
Csa6G303740	0.466056	25.2683	-5.76068	1.9497e-151	2.06853e-150	down	Csa6G303740	Zinc finger family protein; contains IPR015880 (Zinc finger, C2H2-like)	GO:0006355;GO:0010200;GO:0043565;GO:0044212;GO:0046872;GO:0071289;GO:2000280;GO:0003700;GO:0005634;GO:0006351	-	-
Csa6G046240	6.86328	33.5026	-2.2873	4.94056e-151	5.23357e-150	down	Csa6G046240	MYB transcription factor; contains IPR009057 (Homeodomain-like)	GO:0006355;GO:0009908;GO:0048262;GO:0003677;GO:0005634;GO:0006351	-	KOG0724-Zuotin and related molecular chaperones (DnaJ superfamily), contains DNA-binding domains[O]
Csa4G004860	11.5533	34.7747	-1.58973	6.24667e-151	6.61374e-150	down	Csa4G004860	F-box family protein; contains IPR001810 (F-box domain, cyclin-like), IPR015916 (Galactose oxidase, beta-propeller)	GO:0006355;GO:0008134;GO:0009908;GO:0019005;GO:0030154;GO:0031146;GO:0004842;GO:0005634;GO:0006351	-	-
Csa5G608450	8.65661	27.2043	-1.65196	7.51407e-151	7.95152e-150	down	Csa5G608450	Aspartic proteinase nepenthesin-1, putative; contains IPR001461 (Peptidase A1), IPR021109 (Aspartic peptidase)	GO:0009414;GO:0009627;GO:0009737;GO:0030163;GO:0070001;GO:0003677;GO:0004190;GO:0005783	-	KOG1339-Aspartyl protease[O]
Csa6G408170	12.5106	37.5094	-1.5841	9.59939e-151	1.0153e-149	down	Csa6G408170	NAD dependent epimerase/dehydratase, putative; contains IPR001509 (NAD-dependent epimerase/dehydratase), IPR016040 (NAD(P)-binding domain)	GO:0045727;GO:0007623;GO:0045893;GO:0008266;GO:0048046;GO:0009507;GO:0009534;GO:0009570;GO:0009579;GO:0009658;GO:0050662;GO:0009735;GO:0009941;GO:0010287;GO:0010319;GO:0003824;GO:0019843;GO:0005840;GO:0032544;GO:0006364	-	-
Csa4G290820	12.7754	39.4612	-1.62706	1.36691e-150	1.445e-149	down	Csa4G290820	Zinc transporter zupT; contains IPR003689 (Zinc/iron permease)	GO:0016021;GO:0046873;GO:0071577;GO:0005385;GO:0005789;GO:0016020	-	KOG2474-Zinc transporter and related ZIP domain-containing proteins[P]
Csa6G495750	10.3359	37.1893	-1.84722	2.03064e-150	2.14334e-149	down	Csa6G495750	T10O24.15, related; contains IPR025322 (Protein of unknown function DUF4228)	-	-	-
Csa3G043960	0.698493	24.7428	-5.14662	2.30332e-150	2.4299e-149	down	Csa3G043960	Unknown protein; contains IPR007087 (Zinc finger, C2H2)	GO:0003676;GO:0046872	-	-
Csa2G293350	16.8924	152.519	-3.17454	4.76821e-150	5.01994e-149	down	Csa2G293350	Unknown protein	GO:0006952;GO:0016042;GO:0016787	-	KOG0513-Ca2+-independent phospholipase A2[I]
Csa3G732510	20.6906	45.6459	-1.14151	8.60746e-150	9.0526e-149	down	Csa3G732510	UPF0503 protein At3g09070, chloroplastic; contains IPR008004 (Uncharacterised protein family UPF0503)	GO:0010233;GO:0010588;GO:0016324;GO:0022622;GO:0005886;GO:0009507;GO:0010088	-	-
Csa5G637680	5.19892	19.2981	-1.89217	8.64727e-150	9.08981e-149	down	Csa5G637680	Xenotropic and polytropic retrovirus receptor-like protein; contains IPR004331 (SPX, N-terminal), IPR004342 (EXS, C-terminal)	GO:0016021;GO:0005802;GO:0005886;GO:0006817	-	KOG1162-Predicted small molecule transporter[U]
Csa3G748200	1.20442	13.2495	-3.45953	1.091e-149	1.14566e-148	down	Csa3G748200	Late embryongenesis abundant protein; contains IPR004238 (Late embryogenesis abundant protein, LEA-3)	GO:0005576;GO:0005618;GO:0005737	-	KOG4744-Uncharacterized conserved protein[S]
Csa3G122330	15.4277	38.2762	-1.31093	1.40429e-149	1.47164e-148	down	Csa3G122330	Na+/Pi transporter; contains IPR011701 (Major facilitator superfamily), IPR016196 (Major facilitator superfamily domain, general substrate transporter)	GO:0009706;GO:0009941;GO:0010028;GO:0015229;GO:0015882;GO:0016021;GO:0055085;GO:0098656;GO:0005315;GO:0009507;GO:0009536	-	KOG2532-Permease of the major facilitator superfamily[G]
Csa2G348260	21.9726	48.787	-1.15079	1.50525e-149	1.57664e-148	down	Csa2G348260	F5O8.12 protein; contains IPR003863 (Protein of unknown function DUF220)	-	-	-
Csa3G748780	7.53333	40.5425	-2.42808	2.13719e-149	2.23741e-148	down	Csa3G748780	AT3g10020/T22K18_16	-	-	-
Csa2G021740	0.0001	15.9127	-17.2798	6.55789e-149	6.85491e-148	down	Csa2G021740	Glycogenin-1; contains IPR002495 (Glycosyl transferase, family 8)	GO:0016021;GO:0016757;GO:0046872;GO:0071555;GO:0000139;GO:0005794;GO:0015020	-	KOG1950-Glycosyl transferase, family 8 - glycogenin[G]
Csa2G100550	4.32831	24.0901	-2.47656	8.5024e-149	8.87846e-148	down	Csa2G100550	MYB transcription factor; contains IPR009057 (Homeodomain-like)	GO:0050832;GO:0006351;GO:2000022;GO:0009414;GO:2000031;GO:0009651;GO:0009723;GO:0009733;GO:0009737;GO:0009738;GO:0009739;GO:0009751;GO:0009753;GO:0010200;GO:0003677;GO:0042742;GO:0003700;GO:0046686;GO:0005634	-	KOG0048-Transcription factor, Myb superfamily[K]
Csa3G185130	0.297358	28.1946	-6.56708	1.36826e-148	1.42733e-147	down	Csa3G185130	Heavy metal transport/detoxification domain-containing protein; contains IPR006121 (Heavy metal-associated domain, HMA)	GO:0009651;GO:0016531;GO:0030001;GO:0046686;GO:0046872;GO:0046914;GO:0048046;GO:0006825;GO:0006878;GO:0009507	-	KOG1603-Copper chaperone[P]
Csa6G185220	0.202975	25.756	-6.98746	1.52121e-148	1.58607e-147	down	Csa6G185220	Unknown protein	-	-	-
Csa6G128000	4.76004	12.2304	-1.36143	4.50738e-148	4.68056e-147	down	Csa6G128000	Callose synthase; contains IPR003440 (Glycosyl transferase, family 48), IPR026899 (1,3-beta-glucan synthase subunit FKS1-like, domain-1)	GO:0042742;GO:0005794;GO:0050832;GO:0005886;GO:0052542;GO:0006075;GO:0006952;GO:0008360;GO:0009506;GO:0009555;GO:0052544;GO:0009620;GO:0009863;GO:0009870;GO:0009965;GO:0000003;GO:0010150;GO:0000148;GO:0016021;GO:0003843	-	KOG0916-1,3-beta-glucan synthase/callose synthase catalytic subunit[M]
Csa5G524850	9.76238	27.3061	-1.48392	5.56162e-148	5.77239e-147	down	Csa5G524850	L-aspartate oxidase, putative; contains IPR005288 (L-aspartate oxidase), IPR013027 (FAD-dependent pyridine nucleotide-disulphide oxidoreductase), IPR015939 (Fumarate reductase/succinate dehydrogenase flavoprotein-like, C-terminal), IPR027477 (Succinate dehydrogenase/fumarate reductase flavoprotein, catalytic domain)	GO:0044318;GO:0008734;GO:0009435;GO:0009507	K00278-ko00250 Alanine, aspartate and glutamate metabolism;ko00760 Nicotinate and nicotinamide metabolism	KOG2403-Succinate dehydrogenase, flavoprotein subunit[C]
Csa7G373520	15.8728	54.1716	-1.77098	1.25538e-147	1.30099e-146	down	Csa7G373520	Receptor-like-kinase; contains IPR001611 (Leucine-rich repeat), IPR013210 (Leucine-rich repeat-containing N-terminal, type 2)	GO:0009506;GO:0016021;GO:0016301;GO:0031348;GO:0033612;GO:0042742;GO:0060548;GO:0004672;GO:0005524;GO:0005886	-	KOG0444-Cytoskeletal regulator Flightless-I (contains leucine-rich and gelsolin repeats)[Z]
Csa5G289590	15.7532	37.3195	-1.24428	1.37892e-147	1.42758e-146	down	Csa5G289590	Sulfate transporter, putative; contains IPR001902 (Sulphate anion transporter)	GO:0015293;GO:0016021;GO:0005887;GO:0008271;GO:0015116	-	KOG0236-Sulfate/bicarbonate/oxalate exchanger SAT-1 and related transporters (SLC26 family)[P]
Csa5G523130	57.5682	120.043	-1.06021	3.55899e-147	3.68085e-146	down	Csa5G523130	Putative uncharacterized protein At2g42180/T24P15.9; contains IPR008480 (Protein of unknown function DUF761, plant)	-	-	-
Csa7G045490	4.90058	27.55	-2.49103	5.21821e-147	5.39417e-146	down	Csa7G045490	Fasciclin-like arabinogalactan protein; contains IPR000782 (FAS1 domain)	GO:0005576	-	-
Csa5G139560	8.67117	22.6836	-1.38735	9.28751e-147	9.59584e-146	down	Csa5G139560	ATP-dependent zinc metalloprotease FtsH; contains IPR005936 (Peptidase, FtsH), IPR027417 (P-loop containing nucleoside triphosphate hydrolase)	GO:0005739;GO:0005743;GO:0006508;GO:0008237;GO:0009408;GO:0009507;GO:0009535;GO:0009536;GO:0009941;GO:0010304;GO:0016020;GO:0004176;GO:0016021;GO:0004222;GO:0046872;GO:0005524	K08955-ko04139 Regulation of mitophagy - yeast	KOG0734-AAA+-type ATPase containing the peptidase M41 domain[O]
Csa2G361380	6.16807	18.7324	-1.60264	1.22859e-146	1.2681e-145	down	Csa2G361380	Surface protease GP63, putative; contains IPR000742 (Epidermal growth factor-like domain), IPR001577 (Peptidase M8, leishmanolysin)	GO:0051298;GO:0007052;GO:0051301;GO:0007076;GO:0007100;GO:0007155;GO:0007420;GO:0007444;GO:0008233;GO:0008354;GO:0008406;GO:0016020;GO:0016021;GO:0004222;GO:0045842;GO:0005737;GO:0046872;GO:0006338	-	KOG2556-Leishmanolysin-like peptidase (Peptidase M8 family)[MV]
Csa1G038330	16.8524	51.6807	-1.61667	1.86128e-146	1.92017e-145	down	Csa1G038330	DUF962 domain-containing protein; contains IPR009305 (Protein of unknown function DUF962)	GO:0005783;GO:0005789;GO:0016021	-	KOG3292-Predicted membrane protein[S]
Csa2G423700	8.50246	29.821	-1.81037	1.98123e-146	2.0429e-145	down	Csa2G423700	Divalent metal cation transporter MntH; contains IPR001046 (Natural resistance-associated macrophage like)	GO:0006828;GO:0009624;GO:0010039;GO:0016021;GO:0042742;GO:0055072;GO:2000379;GO:0005215;GO:0005773;GO:0005774	-	KOG1291-Mn2+ and Fe2+ transporters of the NRAMP family[P]
Csa5G023870	1.7873	16.3026	-3.18925	2.53181e-146	2.6093e-145	down	Csa5G023870	U-box domain-containing protein; contains IPR013083 (Zinc finger, RING/FYVE/PHD-type), IPR016024 (Armadillo-type fold)	GO:0004842;GO:0010200;GO:0016874	-	KOG4642-Chaperone-dependent E3 ubiquitin protein ligase (contains TPR repeats)[O]
Csa7G043560	11.9594	39.2971	-1.71628	3.07569e-146	3.16823e-145	down	Csa7G043560	Unknown protein	-	-	-
Csa2G360690	0.171737	14.015	-6.35062	3.11961e-146	3.21187e-145	down	Csa2G360690	Serpin; contains IPR000215 (Serpin family), IPR023795 (Protease inhibitor I4, serpin, conserved site), IPR023796 (Serpin domain)	GO:0005737;GO:0048046;GO:0004867;GO:0004869;GO:0005615	-	KOG2392-Serpin[V]
Csa1G085360	12.7277	32.0151	-1.33078	3.81968e-146	3.92871e-145	down	Csa1G085360	Beta-galactosidase; contains IPR000922 (D-galactoside/L-rhamnose binding SUEL lectin domain), IPR001944 (Glycoside hydrolase, family 35), IPR017853 (Glycoside hydrolase, superfamily)	GO:0005773;GO:0005975;GO:0030246;GO:0048046;GO:0004553;GO:0004565;GO:0005618	-	KOG0496-Beta-galactosidase[G]
Csa3G123180	2.41494	26.9997	-3.48289	4.90969e-146	5.04729e-145	down	Csa3G123180	BON1-associated protein 1; contains IPR008973 (C2 calcium/lipid-binding domain, CaLB)	GO:0006952;GO:0016020	-	-
Csa1G012130	20.5341	43.7446	-1.09109	7.31157e-146	7.51274e-145	down	Csa1G012130	DNA binding protein	GO:0006351;GO:0006355;GO:0003677;GO:0005634;GO:0005773	-	-
Csa2G369820	37.1304	88.482	-1.25278	7.79101e-146	8.00136e-145	down	Csa2G369820	Zinc finger homeodomain protein 1; contains IPR006456 (ZF-HD homeobox protein, Cys/His-rich dimerisation domain), IPR009057 (Homeodomain-like)	GO:0006355;GO:0009793;GO:0042803;GO:0046872;GO:0003677;GO:0005634;GO:0006351	-	-
Csa1G008550	6.28648	21.913	-1.80146	3.55353e-145	3.64037e-144	down	Csa1G008550	Receptor-like protein kinase; contains IPR011009 (Protein kinase-like domain), IPR013210 (Leucine-rich repeat-containing N-terminal, type 2), IPR025875 (Leucine rich repeat 4)	GO:0005886;GO:0016021;GO:0030244;GO:0004672;GO:0004674;GO:0005524	-	KOG1187-Serine/threonine protein kinase[T]
Csa4G296260	2.90021	17.987	-2.63273	4.66421e-145	4.77581e-144	down	Csa4G296260	Avr9/Cf-9 rapidly elicited protein; contains IPR007700 (Protein of unknown function DUF668), IPR021864 (Protein of unknown function DUF3475)	-	-	-
Csa3G730950	1.08147	7.15396	-2.72575	4.73987e-145	4.85087e-144	down	Csa3G730950	Probable leucine-rich repeat receptor-like protein kinase; contains IPR001611 (Leucine-rich repeat), IPR003591 (Leucine-rich repeat, typical subtype), IPR013210 (Leucine-rich repeat-containing N-terminal, type 2)	GO:0005886;GO:0016021	-	KOG4194-Membrane glycoprotein LIG-1[T]
Csa4G022350	4.09171	13.5991	-1.73274	7.43933e-145	7.60218e-144	down	Csa4G022350	Receptor-like protein kinase; contains IPR001611 (Leucine-rich repeat), IPR003591 (Leucine-rich repeat, typical subtype), IPR011009 (Protein kinase-like domain)	GO:0005886;GO:0010067;GO:0010089;GO:0010223;GO:0016021;GO:0051301;GO:0001944;GO:0004674;GO:0005524	-	KOG1187-Serine/threonine protein kinase[T]
Csa3G822350	10.6539	27.2194	-1.35325	7.54103e-145	7.70228e-144	down	Csa3G822350	Cation/calcium exchanger; contains IPR004837 (Sodium/calcium exchanger membrane region)	GO:0016021;GO:0055085;GO:0006813;GO:0006814;GO:0015297	-	KOG2399-K+-dependent Na+:Ca2+ antiporter[P]
Csa4G051420	4.98845	15.7069	-1.65473	2.44672e-144	2.49284e-143	down	Csa4G051420	Extra-large G-protein-like; contains IPR021480 (Protein of unknown function DUF3133)	GO:0005634;GO:0007186;GO:0046872;GO:0003924;GO:0004871;GO:0005525	-	-
Csa2G075300	17.7575	39.369	-1.14863	3.02538e-144	3.07935e-143	down	Csa2G075300	Amino acid transporter, putative; contains IPR013057 (Amino acid transporter, transmembrane)	GO:0006814;GO:0015171;GO:0016021;GO:0003333;GO:0005886;GO:0005887	-	KOG1305-Amino acid transporter protein[E]
Csa4G003670	44.5849	111.391	-1.321	4.42808e-144	4.50484e-143	down	Csa4G003670	Cp12 domain-containing protein 1; contains IPR003823 (Domain of unknown function CP12)	GO:0009570;GO:0009744;GO:0016151;GO:0018316;GO:0019253;GO:0034605;GO:0043234;GO:0070417;GO:0071454;GO:0080153;GO:0005507;GO:0009416;GO:0009507	-	-
Csa3G859680	6.32859	15.538	-1.29585	5.91153e-143	5.99323e-142	down	Csa3G859680	Auxilin-like protein; contains IPR001623 (DnaJ domain)	-	-	KOG0431-Auxilin-like protein and related proteins containing DnaJ domain[R]
Csa3G809940	0.769969	12.7286	-4.04713	6.50223e-143	6.58559e-142	down	Csa3G809940	Probable receptor-like protein kinase; contains IPR011009 (Protein kinase-like domain)	GO:0004672;GO:0005524;GO:0016021	-	KOG1187-Serine/threonine protein kinase[T]
Csa2G379350	0.0001	18.3593	-17.4862	1.01992e-142	1.03147e-141	down	Csa2G379350	Monooxygenase, putative; contains IPR013027 (FAD-dependent pyridine nucleotide-disulphide oxidoreductase), IPR020946 (Flavin monooxygenase-like)	GO:0005783;GO:0005789;GO:0005794;GO:0005829;GO:0009851;GO:0009911;GO:0010229;GO:0016491;GO:0047434;GO:0048825;GO:0048827;GO:0000139;GO:0055114;GO:0004497;GO:0103075;GO:0005654	K11816-ko00380 Tryptophan metabolism	KOG1399-Flavin-containing monooxygenase[Q]
Csa6G190300	3.78152	14.5939	-1.94833	1.52991e-142	1.54496e-141	down	Csa6G190300	Scarecrow transcription factor family protein; contains IPR005202 (Transcription factor GRAS)	GO:0006351;GO:0006355;GO:0009410;GO:0043565;GO:0045893;GO:0003700;GO:0005634;GO:0005829	-	-
Csa6G087790	2.15416	7.35605	-1.7718	1.62977e-142	1.64498e-141	down	Csa6G087790	Clustered mitochondria protein homolog; contains IPR011990 (Tetratricopeptide-like helical)	GO:0007049;GO:0007275;GO:0016021	-	KOG1839-Uncharacterized protein CLU1/cluA/TIF31 involved in mitochondrial morphology/distribution, also found associated with eIF-3[R]
Csa6G002350	0.0001	53.2398	-19.0221	3.25303e-142	3.28018e-141	down	Csa6G002350	Unknown protein	-	-	-
Csa3G852640	26.1509	54.8104	-1.06759	6.6119e-142	6.64425e-141	down	Csa3G852640	Cytochrome P450, putative; contains IPR001128 (Cytochrome P450)	GO:0016021;GO:0016705;GO:0016709;GO:0020037;GO:0044550;GO:0004497;GO:0005506;GO:0016020	-	KOG0156-Cytochrome P450 CYP2 subfamily[Q]
Csa5G517130	12.9287	38.0865	-1.55871	9.01075e-142	9.0504e-141	down	Csa5G517130	Plant-specific domain TIGR01615 family protein; contains IPR006502 (Protein of unknown function DUF506, plant)	-	-	-
Csa4G638470	25.8208	54.1658	-1.06885	9.09377e-142	9.12933e-141	down	Csa4G638470	Nucleobase-ascorbate transporter; contains IPR006043 (Xanthine/uracil/vitamin C permease)	GO:0015207;GO:0015208;GO:0015210;GO:0015294;GO:0016021;GO:0035344;GO:0055085;GO:0098702;GO:0098710;GO:0098721;GO:0005215;GO:0005886;GO:0009506	-	KOG1292-Xanthine/uracil transporters[F]
Csa3G781570	10.3728	22.9921	-1.14834	1.62852e-141	1.63329e-140	down	Csa3G781570	Receptor-like protein kinase-like protein; contains IPR001611 (Leucine-rich repeat), IPR003591 (Leucine-rich repeat, typical subtype), IPR011009 (Protein kinase-like domain), IPR013320 (Concanavalin A-like lectin/glucanase, subgroup)	GO:0009505;GO:0009506;GO:0009555;GO:0016021;GO:0004674;GO:0005524;GO:0005886	-	KOG1187-Serine/threonine protein kinase[T]
Csa1G039150	14.9759	32.223	-1.10545	1.76481e-141	1.76825e-140	down	Csa1G039150	Glucan endo-1,3-beta-glucosidase-like protein; contains IPR011011 (Zinc finger, FYVE/PHD-type), IPR012946 (X8)	GO:0009505;GO:0009506;GO:0030247;GO:0031225;GO:0046658;GO:0052543;GO:0001872;GO:0004553;GO:0009408	-	-
Csa1G056960	15.4698	36.4726	-1.23736	2.87348e-141	2.87208e-140	down	Csa1G056960	Receptor-like kinase; contains IPR011009 (Protein kinase-like domain), IPR013320 (Concanavalin A-like lectin/glucanase, subgroup), IPR016187 (C-type lectin fold)	GO:0005524;GO:0005886;GO:0016021;GO:0030246;GO:0004674;GO:0004713;GO:0004714	-	KOG1187-Serine/threonine protein kinase[T]
Csa3G099600	10.3906	29.9221	-1.52594	3.37254e-141	3.36762e-140	down	Csa3G099600	Diacylglycerol kinase 1; contains IPR000756 (Diacylglycerol kinase, accessory domain), IPR001206 (Diacylglycerol kinase, catalytic domain), IPR016064 (ATP-NAD kinase-like domain)	GO:0007205;GO:0004143;GO:0005524;GO:0006952	K00901-ko00561 Glycerolipid metabolism;ko00564 Glycerophospholipid metabolism;ko04070 Phosphatidylinositol signaling system;ko04072 Phospholipase D signaling pathway;ko05231 Choline metabolism in cancer	KOG1169-Diacylglycerol kinase[IT]
Csa4G641520	25.0218	53.8117	-1.10474	4.99568e-141	4.98597e-140	down	Csa4G641520	WRKY transcription factor 2; contains IPR003657 (DNA-binding WRKY), IPR018872 (Zn-cluster domain)	GO:0006351;GO:0043565;GO:0003700;GO:0005516;GO:0005634	-	-
Csa2G356690	2.74062	17.4796	-2.6731	5.08133e-141	5.06899e-140	down	Csa2G356690	Heat stress transcription factor B-4; contains IPR011991 (Winged helix-turn-helix DNA-binding domain)	GO:0006351;GO:0008356;GO:0043565;GO:0003700;GO:0005634;GO:0005737	-	KOG0627-Heat shock transcription factor[K]
Csa6G141350	7.89511	44.999	-2.51086	1.3018e-140	1.29675e-139	down	Csa6G141350	Arabidopsis thaliana genomic DNA, chromosome 5, P1 clone:MOK16; contains IPR007608 (Senescence regulator)	-	-	-
Csa6G421600	12.0745	32.2444	-1.41709	1.67592e-140	1.6686e-139	down	Csa6G421600	Armadillo/beta-catenin repeat family protein; contains IPR016024 (Armadillo-type fold)	GO:0004842;GO:0005634;GO:0016874	-	KOG4224-Armadillo repeat protein VAC8 required for vacuole fusion, inheritance and cytosol-to-vacuole protein targeting[U]
Csa3G135120	2.16414	26.4323	-3.61044	1.72216e-140	1.71381e-139	down	Csa3G135120	Ethylene-responsive transcription factor 1B, putative; contains IPR016177 (DNA-binding, integrase-type)	GO:0006351;GO:0006952;GO:0009867;GO:0009873;GO:0003677;GO:0003700;GO:0005634	K14516-ko04016 MAPK signaling pathway - plant;ko04075 Plant hormone signal transduction	-
Csa3G848150	17.3325	37.1316	-1.09917	1.74611e-140	1.73681e-139	down	Csa3G848150	Protein phosphatase 2c; contains IPR001932 (Protein phosphatase 2C (PP2C)-like), IPR015655 (Protein phosphatase 2C)	GO:0009738;GO:0046872;GO:0004722;GO:0005634;GO:0005737	K14497-ko04016 MAPK signaling pathway - plant;ko04075 Plant hormone signal transduction;ko04931 Insulin resistance	KOG0698-Serine/threonine protein phosphatase[T]
Csa6G526410	1.35644	12.2003	-3.16902	2.46735e-140	2.45183e-139	down	Csa6G526410	Polygalacturonase QRT3; contains IPR011050 (Pectin lyase fold/virulence factor)	GO:0008152;GO:0009556;GO:0010584;GO:0071555;GO:0004650;GO:0005576;GO:0005618	-	-
Csa4G046070	0.835149	11.7416	-3.81345	9.2537e-140	9.16446e-139	down	Csa4G046070	ATP-dependent zinc metalloprotease FtsH; contains IPR025753 (AAA-type ATPase, N-terminal domain), IPR027417 (P-loop containing nucleoside triphosphate hydrolase)	GO:0016887;GO:0005524;GO:0005886;GO:0016021	-	KOG0743-AAA+-type ATPase[O]
Csa3G903540	0.0001	18.7458	-17.5162	1.75424e-139	1.73398e-138	down	Csa3G903540	Putative cytochrome P450 superfamily protein; contains IPR001128 (Cytochrome P450)	GO:0016705;GO:0020037;GO:0004497;GO:0005506;GO:0016021	K04123-ko00904 Diterpenoid biosynthesis	KOG0684-Cytochrome P450[Q]
Csa3G110650	27.1312	56.9122	-1.06879	2.72969e-139	2.69686e-138	down	Csa3G110650	P0041A24.7 protein; contains IPR016971 (Uncharacterised conserved protein UCP031277)	GO:0016021	-	-
Csa2G416060	0.0001	79.3738	-19.5983	2.80054e-139	2.7642e-138	down	Csa2G416060	LOB domain-containing protein, putative; contains IPR004883 (Lateral organ boundaries, LOB)	-	-	-
Csa4G064120	3.83861	26.0415	-2.76216	3.19946e-139	3.15492e-138	down	Csa4G064120	Glutathione S-transferase; contains IPR010987 (Glutathione S-transferase, C-terminal-like), IPR012336 (Thioredoxin-like fold)	GO:0004364;GO:0009734;GO:0016740	K00799-ko00480 Glutathione metabolism;ko00980 Metabolism of xenobiotics by cytochrome P450;ko00982 Drug metabolism - cytochrome P450;ko05204 Chemical carcinogenesis;ko01524 Platinum drug resistance	KOG0406-Glutathione S-transferase[O]
Csa7G390110	13.6381	32.5333	-1.25428	3.98125e-139	3.92394e-138	down	Csa7G390110	Serine protease; contains IPR001940 (Peptidase S1C), IPR009003 (Trypsin-like cysteine/serine peptidase domain), IPR015724 (Serine endopeptidase DegP2)	GO:0009535;GO:0009570;GO:0009658;GO:0009941;GO:0010206;GO:0030163;GO:0004252;GO:0009507;GO:0009533	-	KOG1320-Serine protease[O]
Csa2G000130	14.8675	41.7843	-1.4908	5.48999e-139	5.40837e-138	down	Csa2G000130	Putative receptor-like protein kinase; contains IPR011009 (Protein kinase-like domain), IPR013320 (Concanavalin A-like lectin/glucanase, subgroup)	GO:0004672;GO:0004674;GO:0005524	-	KOG1187-Serine/threonine protein kinase[T]
Csa6G496390	4.47345	17.6559	-1.98069	6.21988e-139	6.12446e-138	down	Csa6G496390	AP2-like ethylene-responsive transcription factor; contains IPR016177 (DNA-binding, integrase-type)	GO:0006351;GO:0007275;GO:0009908;GO:0010492;GO:0030154;GO:0042127;GO:0003677;GO:0003700;GO:0005634	-	-
Csa2G361590	50.3354	105.982	-1.07417	8.81224e-139	8.66875e-138	down	Csa2G361590	2-hydroxyacid dehydrogenase, putative	GO:0005829;GO:0016021	-	-
Csa5G571500	1.09994	15.9202	-3.85537	1.08627e-138	1.06807e-137	down	Csa5G571500	Fasciclin-like arabinogalactan protein; contains IPR000782 (FAS1 domain)	GO:0016021	-	-
Csa6G009470	12.8423	36.7831	-1.51813	1.16268e-138	1.14265e-137	down	Csa6G009470	Probable sugar phosphate/phosphate translocator; contains IPR004853 (Domain of unknown function DUF250)	GO:0016021;GO:0005783;GO:0005794;GO:0008643	-	KOG1441-Glucose-6-phosphate/phosphate and phosphoenolpyruvate/phosphate antiporter[GE]
Csa2G008750	21.8899	54.6732	-1.32057	7.93912e-138	7.77262e-137	down	Csa2G008750	Metallophosphoesterase; contains IPR004843 (Metallophosphoesterase domain), IPR027629 (Conserved hypothetical protein CHP04168)	GO:0016787	-	-
Csa1G574950	8.70456	33.3904	-1.93959	1.32126e-137	1.29109e-136	down	Csa1G574950	Leucine-rich repeat receptor-like protein kinase; contains IPR001611 (Leucine-rich repeat)	GO:0016021;GO:0004674;GO:0005524;GO:0005886	-	KOG0617-Ras suppressor protein (contains leucine-rich repeats)[T]
Csa4G648530	17.0535	43.3306	-1.34532	1.93927e-137	1.89228e-136	down	Csa4G648530	MTD1	-	-	-
Csa4G652790	12.241	33.0821	-1.43433	2.11065e-137	2.05853e-136	down	Csa4G652790	Calcium uptake protein 1, mitochondrial-like; contains IPR011992 (EF-hand-like domain)	GO:0006851;GO:0032592;GO:0034704;GO:0051560;GO:0051561;GO:0070509;GO:1990246;GO:0005509;GO:0005743;GO:0005758	-	KOG2643-Ca2+ binding protein, contains EF-hand motifs[P]
Csa5G608140	4.83883	16.1306	-1.73707	3.30829e-137	3.22354e-136	down	Csa5G608140	Putative receptor protein kinase; contains IPR011009 (Protein kinase-like domain)	GO:0016021;GO:0004674;GO:0005524;GO:0005886	-	KOG1187-Serine/threonine protein kinase[T]
Csa6G521060	0.180319	19.0286	-6.72147	3.89535e-137	3.79376e-136	down	Csa6G521060	Unknown protein	-	-	-
Csa1G276450	15.6897	35.8599	-1.19255	4.82223e-137	4.69424e-136	down	Csa1G276450	Receptor-like kinase; contains IPR011009 (Protein kinase-like domain), IPR013210 (Leucine-rich repeat-containing N-terminal, type 2), IPR013320 (Concanavalin A-like lectin/glucanase, subgroup)	GO:0004674;GO:0005524;GO:0016021	-	KOG1187-Serine/threonine protein kinase[T]
Csa3G589590	22.7078	51.3685	-1.1777	9.19791e-137	8.93686e-136	down	Csa3G589590	Lysine/histidine transporter; contains IPR013057 (Amino acid transporter, transmembrane)	GO:0016021;GO:0043090;GO:0080167;GO:0005886;GO:0015171;GO:0015293	-	KOG1303-Amino acid transporters[E]
Csa2G386120	16.1808	35.6708	-1.14047	4.68546e-136	4.54388e-135	down	Csa2G386120	At5g51670-like protein; contains IPR007700 (Protein of unknown function DUF668), IPR021864 (Protein of unknown function DUF3475)	-	-	-
Csa1G172610	25.0899	57.2636	-1.19051	7.12825e-136	6.90959e-135	down	Csa1G172610	SEC14-like protein 1; contains IPR001251 (CRAL-TRIO domain), IPR011074 (CRAL/TRIO, N-terminal domain)	GO:0009932;GO:0010053;GO:0015031;GO:0035619;GO:0048767;GO:0048768;GO:0000139;GO:0005215;GO:0005886	-	KOG1471-Phosphatidylinositol transfer protein SEC14 and related proteins[I]
Csa7G049170	10.7957	37.8038	-1.80807	7.89818e-136	7.6523e-135	down	Csa7G049170	WRKY transcription factor 8; contains IPR003657 (DNA-binding WRKY)	GO:0043565;GO:0003700;GO:0005634;GO:0006351	-	-
Csa4G031070	8.57996	27.9612	-1.70438	1.06412e-135	1.03051e-134	down	Csa4G031070	Beta-glucosidase, putative; contains IPR001360 (Glycoside hydrolase, family 1), IPR017853 (Glycoside hydrolase, superfamily)	GO:0005618;GO:0005975;GO:0008422;GO:0009505;GO:0022626;GO:0046872;GO:0047668;GO:0080079;GO:0080081;GO:0080082;GO:0080083;GO:0004553;GO:0102483;GO:0004567;GO:1901657;GO:0005576	K05350-ko00500 Starch and sucrose metabolism;ko00460 Cyanoamino acid metabolism;ko00940 Phenylpropanoid biosynthesis	KOG0626-Beta-glucosidase, lactase phlorizinhydrolase, and related proteins[G]
Csa7G268480	25.4198	53.1898	-1.0652	1.16117e-135	1.12396e-134	down	Csa7G268480	BTB/POZ domain-containing protein; contains IPR011333 (BTB/POZ fold)	GO:0016567	-	-
Csa6G061740	16.2679	38.2443	-1.23322	1.28757e-135	1.24572e-134	down	Csa6G061740	Alpha/beta hydrolase domain-containing protein 13	GO:0016021	-	KOG1455-Lysophospholipase[I]
Csa2G287160	4.63111	25.4428	-2.45783	1.36666e-135	1.32162e-134	down	Csa2G287160	B3 domain-containing protein; contains IPR015300 (DNA-binding pseudobarrel domain)	GO:0006351;GO:0006355;GO:0009909;GO:0010048;GO:0003677;GO:0005634;GO:0005654	-	-
Csa7G071440	9.99218	43.9778	-2.1379	2.11466e-135	2.04401e-134	down	Csa7G071440	Zinc-finger protein; contains IPR015880 (Zinc finger, C2H2-like)	GO:0045892;GO:0006979;GO:0046872;GO:0009409;GO:0009414;GO:0009611;GO:0009644;GO:0009651;GO:0009737;GO:0010117;GO:0010200;GO:0015979;GO:0035264;GO:0003700;GO:0043565;GO:0005634;GO:0044212;GO:0006351	-	-
Csa4G608130	4.27238	17.9731	-2.07273	2.26895e-135	2.19211e-134	down	Csa4G608130	Probable aspartic protease; contains IPR001461 (Peptidase A1), IPR021109 (Aspartic peptidase)	GO:0016020;GO:0016021;GO:0030163;GO:0080167;GO:0004190;GO:0006508;GO:0009505	-	KOG1339-Aspartyl protease[O]
Csa4G629480	4.10716	24.5936	-2.58207	3.01647e-135	2.91294e-134	down	Csa4G629480	NAC domain protein,; contains IPR003441 (No apical meristem (NAM) protein)	GO:0006351;GO:0006355;GO:0010072;GO:0010160;GO:0010223;GO:0048366;GO:0048504;GO:0003677;GO:0003700;GO:0005634	-	-
Csa6G185210	0.0001	34.7323	-18.4059	3.41944e-135	3.30053e-134	down	Csa6G185210	Unknown protein	-	-	-
Csa1G537580	12.6265	27.5001	-1.12298	5.2468e-135	5.05959e-134	down	Csa1G537580	Histidinol dehydrogenase, putative; contains IPR012131 (Histidinol dehydrogenase), IPR016161 (Aldehyde/histidinol dehydrogenase)	GO:0009507;GO:0051287;GO:0000105;GO:0004399;GO:0008270	K00013-ko01230 Biosynthesis of amino acids;ko00340 Histidine metabolism	KOG2697-Histidinol dehydrogenase[E]
Csa4G064100	2.54424	16.3085	-2.68031	5.89186e-135	5.6763e-134	down	Csa4G064100	Serine/threonine protein kinase, putative; contains IPR011009 (Protein kinase-like domain)	GO:0005829;GO:0009734;GO:0009926;GO:0016301;GO:0040008;GO:0048825;GO:0004672;GO:0004674;GO:0005524	-	KOG0610-Putative serine/threonine protein kinase[R]
Csa6G517000	1.25539	24.5563	-4.28989	9.93666e-135	9.55967e-134	down	Csa6G517000	Unknown protein	-	-	-
Csa3G000170	31.4436	63.5929	-1.0161	1.36075e-134	1.30851e-133	down	Csa3G000170	Auxin efflux carrier family protein; contains IPR004776 (Auxin efflux carrier)	GO:0016021;GO:0055085;GO:0005789;GO:0009733;GO:0009734	-	KOG2722-Predicted membrane protein[S]
Csa6G046310	3.91729	15.1988	-1.95603	1.20602e-133	1.15594e-132	down	Csa6G046310	Heat shock protein; contains IPR004176 (Clp, N-terminal), IPR023150 (Double Clp-N motif)	GO:0006351;GO:0006355;GO:0019538	-	KOG1051-Chaperone HSP104 and related ATP-dependent Clp proteases[O]
Csa6G495620	12.1107	31.851	-1.39505	2.86786e-133	2.74363e-132	down	Csa6G495620	Transcription factor GRAS family protein; contains IPR005202 (Transcription factor GRAS)	GO:0005770;GO:0006351;GO:0008356;GO:0009956;GO:0032350;GO:0043565;GO:0045930;GO:0048366;GO:0055037;GO:0055072;GO:0003700;GO:0005634;GO:0005769	-	-
Csa4G064040	17.2163	50.2564	-1.54553	1.33931e-132	1.27772e-131	down	Csa4G064040	Putative receptor-like protein kinase; contains IPR011009 (Protein kinase-like domain)	GO:0005886;GO:0016021;GO:0004672;GO:0004674;GO:0005524	-	KOG1187-Serine/threonine protein kinase[T]
Csa4G124910	29.8811	67.2761	-1.17086	1.43258e-132	1.36607e-131	down	Csa4G124910	Hd1; contains IPR000315 (Zinc finger, B-box), IPR010402 (CCT domain)	GO:0005634;GO:0006351;GO:0008270;GO:0009416;GO:0009658;GO:0009909;GO:0003677;GO:0003700;GO:0005622	-	KOG1601-GATA-4/5/6 transcription factors[K]
Csa3G792070	7.28535	29.6402	-2.02448	1.84087e-132	1.75215e-131	down	Csa3G792070	Kelch-like protein 18; contains IPR001810 (F-box domain, cyclin-like), IPR015916 (Galactose oxidase, beta-propeller)	GO:0005829;GO:0080037;GO:2000762	-	KOG4441-Proteins containing BTB/POZ and Kelch domains, involved in regulatory/signal transduction processes[TR]
Csa6G487700	12.1192	37.1784	-1.61718	2.19105e-132	2.08449e-131	down	Csa6G487700	Glycosyltransferase family GT8 protein; contains IPR002495 (Glycosyl transferase, family 8)	GO:0016021;GO:0016757;GO:0045489;GO:0047262;GO:0071555;GO:0000139;GO:0000271;GO:0005794	-	-
Csa7G284420	2.66135	10.4515	-1.97349	2.63926e-132	2.50974e-131	down	Csa7G284420	Receptor-like protein kinase; contains IPR001611 (Leucine-rich repeat), IPR003591 (Leucine-rich repeat, typical subtype), IPR011009 (Protein kinase-like domain)	GO:0005886;GO:0016021;GO:0004672;GO:0004714;GO:0005524	-	KOG1187-Serine/threonine protein kinase[T]
Csa1G696460	22.4546	47.0647	-1.06763	4.76208e-132	4.52002e-131	down	Csa1G696460	Sugar transporter; contains IPR005828 (General substrate transporter), IPR016196 (Major facilitator superfamily domain, general substrate transporter)	GO:0031969;GO:0008643;GO:0016021;GO:0022891	-	KOG0254-Predicted transporter (major facilitator superfamily)[R]
Csa1G050320	0.377038	31.2548	-6.37322	4.79707e-132	4.55113e-131	down	Csa1G050320	Auxin-independent growth promoter-like protein; contains IPR019378 (GDP-fucose protein O-fucosyltransferase)	GO:0005794;GO:0005802;GO:0016021;GO:0016757;GO:0000139;GO:0005737;GO:0005768	-	-
Csa3G895910	10.6503	27.755	-1.38185	4.81737e-132	4.56827e-131	down	Csa3G895910	Pentatricopeptide repeat-containing protein; contains IPR002885 (Pentatricopeptide repeat)	GO:0008270	-	-
Csa6G095330	11.1831	24.4257	-1.12708	8.23462e-132	7.80522e-131	down	Csa6G095330	Histidine kinase 3; contains IPR005467 (Signal transduction histidine kinase, core), IPR006189 (CHASE), IPR009082 (Signal transduction histidine kinase, homodimeric domain), IPR011006 (CheY-like superfamily)	GO:0071329;GO:0016021;GO:0005789;GO:0080117;GO:0016036;GO:0005886;GO:0034757;GO:0006970;GO:0009409;GO:0009414;GO:0009651;GO:0009736;GO:0042742;GO:0009884;GO:0043424;GO:0009909;GO:0048509;GO:0010029;GO:0048831;GO:0010087;GO:0000155;GO:0070417;GO:0010150;GO:0004673;GO:0071215;GO:0010271;GO:0005622	K14489-ko04075 Plant hormone signal transduction	KOG0519-Sensory transduction histidine kinase[T]
Csa3G234520	0.445882	15.4417	-5.11403	8.64525e-132	8.19065e-131	down	Csa3G234520	NAC domain protein,; contains IPR003441 (No apical meristem (NAM) protein)	GO:0006351;GO:0006355;GO:0010072;GO:0010160;GO:0010223;GO:0048366;GO:0048504;GO:0003677;GO:0003700;GO:0005634	-	-
Csa6G046400	7.83197	21.4648	-1.45452	1.05115e-131	9.95416e-131	down	Csa6G046400	Receptor protein kinase-like protein; contains IPR001611 (Leucine-rich repeat), IPR003591 (Leucine-rich repeat, typical subtype), IPR011009 (Protein kinase-like domain)	GO:0016021;GO:0004672;GO:0005524;GO:0005886	-	KOG1187-Serine/threonine protein kinase[T]
Csa4G026780	20.519	42.9568	-1.06592	1.25955e-131	1.19222e-130	down	Csa4G026780	Receptor-like protein kinase; contains IPR011009 (Protein kinase-like domain), IPR013210 (Leucine-rich repeat-containing N-terminal, type 2), IPR013320 (Concanavalin A-like lectin/glucanase, subgroup)	GO:0016021;GO:0004674;GO:0005524;GO:0005886	-	KOG1187-Serine/threonine protein kinase[T]
Csa6G055410	8.80826	29.2436	-1.73119	1.04605e-130	9.85586e-130	down	Csa6G055410	Receptor-like kinase; contains IPR011009 (Protein kinase-like domain), IPR013320 (Concanavalin A-like lectin/glucanase, subgroup)	GO:0005886;GO:0009507;GO:0016021;GO:0001653;GO:0004674;GO:0005524	-	KOG1187-Serine/threonine protein kinase[T]
Csa7G070760	4.40579	10.0942	-1.19606	1.59028e-130	1.49768e-129	down	Csa7G070760	Protein kinase; contains IPR003152 (PIK-related kinase, FATC), IPR009076 (Rapamycin-binding domain), IPR011009 (Protein kinase-like domain), IPR014009 (PIK-related kinase), IPR016024 (Armadillo-type fold), IPR024585 (Domain of unknown function DUF3385, target of rapamycin protein), IPR026683 (Serine/threonine-protein kinase TOR/Smg1)	GO:0044877;GO:0005634;GO:0045893;GO:0005737;GO:2000234;GO:0006281;GO:0009303;GO:0009791;GO:0009793;GO:0010507;GO:0016301;GO:0016303;GO:0030307;GO:0040019;GO:0000975;GO:0042802;GO:0004674;GO:0043621;GO:0005524	K07203-ko04012 ErbB signaling pathway;ko04630 Jak-STAT signaling pathway;ko04066 HIF-1 signaling pathway;ko04072 Phospholipase D signaling pathway;ko04151 PI3K-Akt signaling pathway;ko04152 AMPK signaling pathway;ko04150 mTOR signaling pathway;ko04139 Regulation of mitophagy - yeast;ko04910 Insulin signaling pathway;ko04920 Adipocytokine signaling pathway;ko04919 Thyroid hormone signaling pathway…	KOG0891-DNA-dependent protein kinase[L]
Csa2G154090	0.0001	51.7079	-18.98	1.9563e-130	1.84154e-129	down	Csa2G154090	Unknown protein	-	-	-
Csa1G574260	4.69099	14.2317	-1.60115	2.17901e-130	2.05024e-129	down	Csa1G574260	Kinase family protein; contains IPR011009 (Protein kinase-like domain), IPR026839 (Serine/threonine-protein kinase CTR1), IPR026840 (Armadillo repeat-containing protein 3 and Serine/threonine-protein kinase CTR1)	GO:0009738;GO:0004709;GO:0009788;GO:0004712;GO:0009873;GO:0005524;GO:0005634;GO:0005769;GO:0005783;GO:0005802;GO:0012510;GO:0005829;GO:0016301;GO:0008219;GO:0046777;GO:0009414;GO:1900150;GO:0009617;GO:0000165;GO:1900424;GO:0009620;GO:0002229;GO:2000031;GO:0009723;GO:0004674	-	KOG0192-Tyrosine kinase specific for activated (GTP-bound) p21cdc42Hs[T]
Csa2G000460	23.016	48.8255	-1.085	3.47011e-130	3.26207e-129	down	Csa2G000460	Spermine oxidase; contains IPR002937 (Amine oxidase)	GO:1990534;GO:0005737;GO:0016491;GO:0048510	K12259-ko00330 Arginine and proline metabolism;ko00410 beta-Alanine metabolism	KOG0685-Flavin-containing amine oxidase[H]
Csa1G424360	2.9389	18.9385	-2.68797	6.38809e-130	5.98592e-129	down	Csa1G424360	Oxysterol-binding protein; contains IPR000648 (Oxysterol-binding protein)	GO:0006869;GO:0008289	-	KOG2210-Oxysterol-binding protein[T]
Csa7G433380	49.5374	115.495	-1.22124	6.63993e-130	6.21907e-129	down	Csa7G433380	AT3g15630/MSJ11_3	-	-	-
Csa5G025910	8.49194	25.9512	-1.61164	1.04952e-129	9.81207e-129	down	Csa5G025910	Heat stress transcription factor A-8; contains IPR011991 (Winged helix-turn-helix DNA-binding domain)	GO:0006351;GO:0043565;GO:0003700;GO:0005634;GO:0005737	-	KOG0627-Heat shock transcription factor[K]
Csa3G598890	2.44307	20.2501	-3.05116	3.25239e-129	3.03655e-128	down	Csa3G598890	Short-chain dehydrogenase/reductase family protein; contains IPR002347 (Glucose/ribitol dehydrogenase)	GO:0016491	-	KOG0725-Reductases with broad range of substrate specificities[R]
Csa1G126040	56.3757	191.841	-1.76676	4.9815e-129	4.63826e-128	down	Csa1G126040	Unknown protein	-	-	-
Csa2G297180	16.1337	70.1574	-2.12052	1.11043e-128	1.03205e-127	down	Csa2G297180	WRKY transcription factor 16; contains IPR003657 (DNA-binding WRKY)	GO:0009867;GO:0042742;GO:0043565;GO:0050832;GO:0003700;GO:0005634;GO:0006351	-	-
Csa7G044840	21.6127	62.1682	-1.5243	1.48177e-128	1.37531e-127	down	Csa7G044840	Cysteine-rich repeat secretory protein; contains IPR002902 (Gnk2-homologous domain)	GO:0009737;GO:0005576;GO:0005618;GO:0005773	-	-
Csa4G639850	9.45478	24.8363	-1.39333	1.58145e-128	1.46716e-127	down	Csa4G639850	Remorin-1 protein; contains IPR005516 (Remorin, C-terminal)	GO:0005773;GO:0005886;GO:0009506	-	-
Csa4G631060	13.3344	34.557	-1.37382	2.38621e-128	2.21177e-127	down	Csa4G631060	Serine/threonine-protein kinase WNK (With No Lysine)-related protein; contains IPR025610 (Transcription factor MYC/MYB N-terminal)	GO:0005829;GO:0006351;GO:0006355;GO:0006468;GO:0035556;GO:0048364;GO:0003677;GO:0004674;GO:0005634	-	-
Csa3G733190	14.6394	37.5692	-1.35969	3.6371e-128	3.36969e-127	down	Csa3G733190	Phosphatidylinositol:ceramide inositolphosphotransferase 1; contains IPR025749 (Sphingomyelin synthase-like domain)	GO:0016021;GO:0030148;GO:0045140	-	KOG3058-Uncharacterized conserved protein[S]
Csa4G638400	4.61893	19.5788	-2.08366	4.73998e-128	4.3895e-127	down	Csa4G638400	Beta-glucosidase; contains IPR001360 (Glycoside hydrolase, family 1), IPR017853 (Glycoside hydrolase, superfamily)	GO:0102483;GO:1901657;GO:0004553;GO:0005975;GO:0008422	K05350-ko00500 Starch and sucrose metabolism;ko00460 Cyanoamino acid metabolism;ko00940 Phenylpropanoid biosynthesis	KOG0626-Beta-glucosidase, lactase phlorizinhydrolase, and related proteins[G]
Csa2G010190	2.74768	10.5397	-1.93955	5.66806e-128	5.24659e-127	down	Csa2G010190	IFA binding protein; contains IPR007656 (Zein-binding domain)	GO:0016021;GO:0017022;GO:0030133	-	-
Csa3G118190	18.6899	42.2023	-1.17506	9.79528e-128	9.05876e-127	down	Csa3G118190	CBL-interacting protein kinase 12; contains IPR004041 (NAF domain), IPR011009 (Protein kinase-like domain)	GO:0005737;GO:0007165;GO:0009409;GO:0009611;GO:0009651;GO:0010555;GO:0043266;GO:0051365;GO:0055075;GO:0004674;GO:0005524;GO:0005634	-	KOG0583-Serine/threonine protein kinase[T]
Csa7G327730	29.2985	69.4781	-1.24573	1.55308e-127	1.43501e-126	down	Csa7G327730	Abscisic acid receptor PYL8; contains IPR019587 (Polyketide cyclase/dehydrase), IPR023393 (START-like domain)	GO:0005737;GO:0005886;GO:0009737;GO:0009738;GO:0009789;GO:0010427;GO:0042803;GO:0080163;GO:0004864;GO:0004872;GO:0005634	K14496-ko04016 MAPK signaling pathway - plant;ko04075 Plant hormone signal transduction	-
Csa2G060410	10.9071	24.8769	-1.18954	1.69278e-127	1.56339e-126	down	Csa2G060410	BZIP transcription factor; contains IPR006867 (Domain of unknown function DUF632), IPR006868 (Domain of unknown function DUF630)	GO:0035861;GO:0000784;GO:0043047;GO:0000790;GO:0046872;GO:0000794;GO:0003691;GO:0004017;GO:0005524;GO:0006302;GO:0051880;GO:0007004;GO:0070192;GO:0007131;GO:0090305;GO:0016233;GO:0016887;GO:0000014;GO:0030870;GO:0000722;GO:0032508;GO:0000724	-	-
Csa3G180430	1.16661	8.07041	-2.79032	1.05215e-126	9.69108e-126	down	Csa3G180430	Homeobox-leucine zipper protein ROC7; contains IPR002913 (START domain), IPR009057 (Homeodomain-like)	GO:0006355;GO:0008289;GO:0009827;GO:0042335;GO:0043481;GO:0043565;GO:0048364;GO:0048765;GO:0003700;GO:0005634;GO:0006351	-	KOG0484-Transcription factor PHOX2/ARIX, contains HOX domain[K]
Csa7G007860	15.5691	37.3203	-1.26128	2.12642e-126	1.95421e-125	down	Csa7G007860	GAGA-binding transcriptional activator; contains IPR010409 (GAGA binding-like)	GO:0006355;GO:0009723;GO:0042803;GO:0050793;GO:0003677;GO:0005634;GO:0006351	-	-
Csa6G154510	14.7435	33.1019	-1.16684	2.41016e-126	2.21398e-125	down	Csa6G154510	Protein kinase, putative; contains IPR011009 (Protein kinase-like domain), IPR026840 (Armadillo repeat-containing protein 3 and Serine/threonine-protein kinase CTR1)	GO:0009738;GO:0004709;GO:0009788;GO:0004712;GO:0009873;GO:0005524;GO:0005634;GO:0005769;GO:0005783;GO:0005802;GO:0012510;GO:0005829;GO:0016301;GO:0008219;GO:0046777;GO:0009414;GO:1900150;GO:0009617;GO:0000165;GO:1900424;GO:0009620;GO:0002229;GO:2000031;GO:0009723;GO:0004674	-	KOG0192-Tyrosine kinase specific for activated (GTP-bound) p21cdc42Hs[T]
Csa5G155470	15.3362	41.0653	-1.42098	3.65505e-126	3.35605e-125	down	Csa5G155470	UDP-glucose 4-epimerase; contains IPR001509 (NAD-dependent epimerase/dehydratase), IPR005886 (UDP-glucose 4-epimerase GalE), IPR008089 (Nucleotide sugar epimerase), IPR025308 (UDP-glucose 4-epimerase C-terminal domain)	GO:0006012;GO:0033358;GO:0045227;GO:0050373;GO:0071555;GO:0003978;GO:0005829;GO:0005886	K01784-ko00052 Galactose metabolism;ko00520 Amino sugar and nucleotide sugar metabolism	KOG1371-UDP-glucose 4-epimerase/UDP-sulfoquinovose synthase[M]
Csa6G105160	10.1714	42.9317	-2.07753	4.89536e-126	4.49288e-125	down	Csa6G105160	Similarity to MYB-related transcription factor; contains IPR009057 (Homeodomain-like)	GO:0006355;GO:0009908;GO:0030154;GO:0003677;GO:0005634;GO:0006351	-	KOG0048-Transcription factor, Myb superfamily[K]
Csa6G445750	3.4203	14.3643	-2.07029	8.34752e-126	7.65438e-125	down	Csa6G445750	Phenylalanine ammonia-lyase; contains IPR001106 (Aromatic amino acid lyase), IPR023144 (Phenylalanine ammonia-lyase, shielding domain), IPR024083 (Fumarase/histidase, N-terminal)	GO:0045548;GO:0005737;GO:0006559;GO:0009800	K10775-ko00360 Phenylalanine metabolism;ko00940 Phenylpropanoid biosynthesis	KOG0222-Phenylalanine and histidine ammonia-lyase[Q]
Csa1G038890	1.82266	17.4299	-3.25744	1.89674e-125	1.73614e-124	down	Csa1G038890	ATP synthase subunit beta	GO:0016021	-	-
Csa1G423110	30.6808	61.489	-1.00299	2.79542e-125	2.55418e-124	down	Csa1G423110	Syntaxin family protein; contains IPR010989 (t-SNARE)	GO:0005622;GO:0016021;GO:0048193	-	-
Csa4G001850	1.61703	31.445	-4.28142	6.59877e-125	6.01592e-124	down	Csa4G001850	Late embryogenesis abundant protein 3L-1; contains IPR004926 (Late embryogenesis abundant protein, LEA-5)	GO:0006950	-	-
Csa3G698490	5.33488	19.9935	-1.90601	9.94801e-125	9.05326e-124	down	Csa3G698490	Cytochrome P450; contains IPR001128 (Cytochrome P450)	GO:0009958;GO:0016020;GO:0016021;GO:0016705;GO:0016709;GO:0020037;GO:0044550;GO:0048364;GO:0051554;GO:0080003;GO:0080004;GO:0004497;GO:0005506;GO:0005783	-	KOG0156-Cytochrome P450 CYP2 subfamily[Q]
Csa5G457740	15.2468	40.7119	-1.41695	1.63979e-124	1.49032e-123	down	Csa5G457740	Glycerol-3-phosphate dehydrogenase [NAD(P)+]; contains IPR006168 (Glycerol-3-phosphate dehydrogenase, NAD-dependent), IPR008927 (6-phosphogluconate dehydrogenase, C-terminal-like), IPR016040 (NAD(P)-binding domain)	GO:0009331;GO:0046168;GO:0051287;GO:0004367;GO:0005829;GO:0005975	K00006-ko00564 Glycerophospholipid metabolism;ko04011 MAPK signaling pathway - yeast	KOG2711-Glycerol-3-phosphate dehydrogenase/dihydroxyacetone 3-phosphate reductase[C]
Csa6G344270	1.98613	13.7881	-2.79538	2.64409e-124	2.40096e-123	down	Csa6G344270	Chaperone protein dnaJ, putative; contains IPR001623 (DnaJ domain), IPR026894 (DNAJ-containing protein, X-domain)	-	-	KOG0691-Molecular chaperone (DnaJ superfamily)[O]
Csa6G526480	0.491801	13.5831	-4.7876	3.42758e-124	3.11103e-123	down	Csa6G526480	Zinc-binding protein; contains IPR000315 (Zinc finger, B-box), IPR006734 (Protein of unknown function DUF597)	GO:0005622;GO:0008270	-	-
Csa3G417690	10.8554	29.099	-1.42255	4.45372e-124	4.03705e-123	down	Csa3G417690	Purple acid phosphatase; contains IPR004843 (Metallophosphoesterase domain), IPR008963 (Purple acid phosphatase-like, N-terminal), IPR025733 (Iron/zinc purple acid phosphatase-like C-terminal domain)	GO:0003993;GO:0005576;GO:0046872	-	KOG1378-Purple acid phosphatase[G]
Csa7G446690	4.9348	15.7711	-1.67622	4.89223e-124	4.43257e-123	down	Csa7G446690	Myosin-4; contains IPR013805 (GrpE nucleotide exchange factor, coiled-coil)	GO:0003677;GO:0016363	-	-
Csa3G124740	20.6939	55.6023	-1.42594	2.08461e-123	1.88625e-122	down	Csa3G124740	Peroxisomal membrane protein 11-1; contains IPR008733 (Peroxisomal biogenesis factor 11)	GO:0007031;GO:0009507;GO:0016559;GO:0042802;GO:0044375;GO:0005739;GO:0005777;GO:0005779	-	KOG4186-Peroxisomal biogenesis protein (peroxin)[U]
Csa7G081680	8.30792	29.5923	-1.83267	2.51089e-123	2.26996e-122	down	Csa7G081680	Putative jasmonate O-methyltransferase; contains IPR005299 (SAM dependent carboxyl methyltransferase)	GO:0010252;GO:0042802;GO:0051749;GO:0000287;GO:0008168;GO:0009944	-	-
Csa1G651130	23.5064	47.175	-1.00497	2.65839e-123	2.40121e-122	down	Csa1G651130	Glucan endo-1,3-beta-glucosidase, putative; contains IPR000490 (Glycoside hydrolase, family 17), IPR012946 (X8), IPR017853 (Glycoside hydrolase, superfamily)	GO:0006952;GO:0009506;GO:0016021;GO:0030247;GO:0031225;GO:0042973;GO:0046658;GO:0004553;GO:0005886;GO:0005975	K19893-ko00500 Starch and sucrose metabolism	-
Csa3G144740	9.46637	22.7904	-1.26754	4.46886e-123	4.03297e-122	down	Csa3G144740	Putative argonaute family protein; contains IPR003100 (Argonaute/Dicer protein, PAZ), IPR012337 (Ribonuclease H-like domain), IPR014811 (Domain of unknown function DUF1785)	GO:0006417;GO:0007275;GO:0010586;GO:0030529;GO:0031047;GO:0035019;GO:0035198;GO:0051607;GO:1902183;GO:0003676;GO:0006351;GO:0006355	-	KOG1041-Translation initiation factor 2C (eIF-2C) and related proteins[J]
Csa6G426370	0.427763	11.8147	-4.78762	5.0928e-123	4.59403e-122	down	Csa6G426370	U-box domain-containing protein; contains IPR013083 (Zinc finger, RING/FYVE/PHD-type), IPR016024 (Armadillo-type fold)	GO:0009414;GO:0010200;GO:0016567;GO:0016874;GO:0051865;GO:0004842;GO:0005829;GO:0006952	-	KOG4642-Chaperone-dependent E3 ubiquitin protein ligase (contains TPR repeats)[O]
Csa3G613420	12.4638	26.8663	-1.10805	6.26134e-123	5.64565e-122	down	Csa3G613420	Receptor-like kinase; contains IPR011009 (Protein kinase-like domain), IPR013320 (Concanavalin A-like lectin/glucanase, subgroup)	GO:0010068;GO:0016021;GO:0016301;GO:0030154;GO:0042335;GO:0046777;GO:0048645;GO:0004674;GO:0005524;GO:0005886	-	KOG1187-Serine/threonine protein kinase[T]
Csa4G110070	10.9208	22.1379	-1.01944	1.93395e-122	1.74226e-121	down	Csa4G110070	Splicing factor 3B subunit; contains IPR015016 (Splicing factor 3B subunit 1), IPR016024 (Armadillo-type fold)	GO:0005681;GO:0006397;GO:0008380	K12828-ko03040 Spliceosome	KOG0213-Splicing factor 3b, subunit 1[A]
Csa2G296100	4.09594	21.5269	-2.39387	2.17835e-122	1.9607e-121	down	Csa2G296100	GDSL esterase/lipase; contains IPR001087 (Lipase, GDSL)	GO:0009627;GO:0009751;GO:0009817;GO:0009866;GO:0009871;GO:0016042;GO:0016298;GO:0016788;GO:0042742;GO:0050832;GO:0005615;GO:0005622;GO:0009620	-	-
Csa3G044510	12.3772	28.7136	-1.21404	2.66271e-122	2.39457e-121	down	Csa3G044510	WRKY transcription factor; contains IPR003657 (DNA-binding WRKY)	GO:0009409;GO:0009555;GO:0009846;GO:0043565;GO:0003700;GO:0005634;GO:0006351	-	-
Csa1G075020	13.6584	30.3347	-1.15118	2.66419e-122	2.39485e-121	down	Csa1G075020	Receptor-like protein kinase; contains IPR024788 (Malectin-like carbohydrate-binding domain), IPR025875 (Leucine rich repeat 4)	GO:0016021;GO:0004674;GO:0005524;GO:0005886	-	KOG0472-Leucine-rich repeat protein[S]
Csa4G627140	16.402	36.7743	-1.16482	2.81548e-122	2.52974e-121	down	Csa4G627140	F9K20.15	-	-	-
Csa2G360700	0.187337	9.48196	-5.66148	4.6538e-122	4.17784e-121	down	Csa2G360700	Probable peptide/nitrate transporter; contains IPR000109 (Proton-dependent oligopeptide transporter family), IPR016196 (Major facilitator superfamily domain, general substrate transporter)	GO:0005215;GO:0016021	-	KOG1237-H+/oligopeptide symporter[E]
Csa4G648020	7.2043	18.9988	-1.39898	5.82587e-122	5.22776e-121	down	Csa4G648020	Copper-transporting ATPase; contains IPR001757 (Cation-transporting P-type ATPase), IPR023214 (HAD-like domain)	GO:0005524;GO:0006825;GO:0009535;GO:0016021;GO:0019829;GO:0030001;GO:0046872;GO:0000166;GO:0004008;GO:0005375	-	KOG0207-Cation transport ATPase[P]
Csa4G334120	6.26331	20.0197	-1.67643	8.24873e-122	7.39219e-121	down	Csa4G334120	Receptor-like protein kinase; contains IPR011009 (Protein kinase-like domain)	GO:0005886;GO:0016021;GO:0004672;GO:0004674;GO:0005524	-	KOG1187-Serine/threonine protein kinase[T]
Csa6G504460	5.15683	19.3146	-1.90513	8.68929e-122	7.78021e-121	down	Csa6G504460	ATP-dependent zinc metalloprotease FtsH 2; contains IPR025753 (AAA-type ATPase, N-terminal domain), IPR027417 (P-loop containing nucleoside triphosphate hydrolase)	GO:0016887;GO:0005524;GO:0005783;GO:0016021	-	KOG0743-AAA+-type ATPase[O]
Csa6G516820	28.2423	57.0905	-1.01539	4.8633e-121	4.34503e-120	down	Csa6G516820	Equilibrative nucleoside transporter 3; contains IPR002259 (Equilibrative nucleoside transporter)	GO:0016021;GO:0005337;GO:0005886;GO:0015858	-	KOG1479-Nucleoside transporter[F]
Csa5G601480	9.77261	32.1818	-1.71943	5.34973e-121	4.77754e-120	down	Csa5G601480	Naphthoate synthase; contains IPR001753 (Crotonase superfamily), IPR014748 (Crontonase, C-terminal)	GO:0016853;GO:0042372;GO:0005777;GO:0008935;GO:0009234	K01661-ko00130 Ubiquinone and other terpenoid-quinone biosynthesis	KOG1680-Enoyl-CoA hydratase[I]
Csa6G092540	0.270749	22.5844	-6.38223	5.57653e-121	4.97792e-120	down	Csa6G092540	Glutaredoxin; contains IPR011905 (Glutaredoxin-like, plant II), IPR012336 (Thioredoxin-like fold)	GO:0009055;GO:0015035;GO:0045454;GO:0005623;GO:0005634;GO:0005737	-	KOG1752-Glutaredoxin and related proteins[O]
Csa4G647990	10.9184	23.488	-1.10516	7.75302e-121	6.91176e-120	down	Csa4G647990	F-box/LRR-repeat protein; contains IPR001810 (F-box domain, cyclin-like), IPR006553 (Leucine-rich repeat, cysteine-containing subtype)	-	-	KOG4341-F-box protein containing LRR[R]
Csa4G016460	1.21863	7.79694	-2.67765	8.01202e-121	7.13956e-120	down	Csa4G016460	Disease resistance protein; contains IPR001611 (Leucine-rich repeat), IPR002182 (NB-ARC), IPR027417 (P-loop containing nucleoside triphosphate hydrolase)	GO:0005524;GO:0006952;GO:0043531	-	KOG4658-Apoptotic ATPase[T]
Csa7G044280	3.45991	26.9409	-2.96099	1.05868e-120	9.4258e-120	down	Csa7G044280	Polyubiquitin; contains IPR019955 (Ubiquitin supergroup)	GO:0005634;GO:0005737	-	-
Csa6G009420	17.352	43.1364	-1.3138	1.55954e-120	1.3867e-119	down	Csa6G009420	Zinc finger family protein; contains IPR011016 (Zinc finger, RING-CH-type), IPR013083 (Zinc finger, RING/FYVE/PHD-type)	GO:0008270;GO:0016021	-	KOG1609-Protein involved in mRNA turnover and stability[A]
Csa6G517180	36.1027	74.7513	-1.04999	2.07306e-120	1.84252e-119	down	Csa6G517180	Epoxide hydrolase; contains IPR000073 (Alpha/beta hydrolase fold-1), IPR000639 (Epoxide hydrolase-like)	GO:0072593;GO:0017144;GO:0005102;GO:0090181;GO:0019373;GO:0005737;GO:0033885;GO:0005777;GO:0005829;GO:0006805;GO:0006874;GO:0006954;GO:0042577;GO:0008217;GO:0042632;GO:0009636;GO:0042803;GO:0010628;GO:0046272;GO:0015643;GO:0000287;GO:0046839;GO:0016311;GO:0003824;GO:0070062;GO:0016791;GO:0004301	-	KOG4178-Soluble epoxide hydrolase[I]
Csa3G168410	0.85279	15.1595	-4.15189	2.20926e-120	1.96272e-119	down	Csa3G168410	WRKY transcription factor 31; contains IPR003657 (DNA-binding WRKY)	GO:0006351;GO:0009617;GO:0010200;GO:0042742;GO:0043565;GO:0045893;GO:0003677;GO:0003700;GO:0005634	-	-
Csa3G684170	1.57951	7.98494	-2.33781	2.56465e-120	2.27747e-119	down	Csa3G684170	Disease resistance protein; contains IPR000767 (Disease resistance protein), IPR001611 (Leucine-rich repeat), IPR027417 (P-loop containing nucleoside triphosphate hydrolase)	GO:0005524;GO:0006952;GO:0043531	-	KOG4658-Apoptotic ATPase[T]
Csa6G423470	1.78452	10.7856	-2.5955	2.84609e-120	2.5263e-119	down	Csa6G423470	Amine oxidase; contains IPR000269 (Copper amine oxidase)	GO:0048038;GO:0052593;GO:0052594;GO:0052595;GO:0052596;GO:0005507;GO:0008131;GO:0009308	K00276-ko00260 Glycine, serine and threonine metabolism;ko00350 Tyrosine metabolism;ko00360 Phenylalanine metabolism;ko00410 beta-Alanine metabolism;ko00950 Isoquinoline alkaloid biosynthesis;ko00960 Tropane, piperidine and pyridine alkaloid biosynthesis	KOG1186-Copper amine oxidase[Q]
Csa5G514480	17.6887	70.1531	-1.98768	3.26422e-120	2.8962e-119	down	Csa5G514480	Transcription factor, putative; contains IPR025610 (Transcription factor MYC/MYB N-terminal)	GO:0006351;GO:0006355;GO:0009555;GO:0048658;GO:0000978;GO:0003700;GO:0005634	-	-
Csa2G237150	10.3159	37.0223	-1.84352	5.7218e-120	5.06577e-119	down	Csa2G237150	COSII_At2g15890-like protein	GO:0009793;GO:0010183;GO:0036033;GO:0050832;GO:0005634;GO:0005829;GO:0009507	-	-
Csa5G613600	7.37147	33.7693	-2.19569	7.51419e-120	6.64692e-119	down	Csa5G613600	Unknown protein	-	-	-
Csa7G041910	2.0574	11.3741	-2.46685	9.75237e-120	8.61935e-119	down	Csa7G041910	FAD dependent oxidoreductase	GO:0016491	-	-
Csa3G889780	3.12922	19.7577	-2.65854	1.31391e-119	1.16076e-118	down	Csa3G889780	Phosphate-induced (Phi-1) protein, putative; contains IPR006766 (Phosphate-induced protein 1)	GO:0009505;GO:0040007;GO:0048046;GO:0001666;GO:0005615;GO:0005794	-	-
Csa7G312930	0.811419	8.73046	-3.42754	2.81318e-119	2.47782e-118	down	Csa7G312930	Chaperone DnaK; contains IPR013126 (Heat shock protein 70 family)	GO:0005524;GO:0006457;GO:0009570	K03283-ko03040 Spliceosome;ko04141 Protein processing in endoplasmic reticulum;ko04010 MAPK signaling pathway;ko04144 Endocytosis;ko04612 Antigen processing and presentation;ko04915 Estrogen signaling pathway;ko04213 Longevity regulating pathway - multiple species;ko05134 Legionellosis;ko05162 Measles;ko05164 Influenza A;ko05169 Epstein-Barr virus infection;ko05145 Toxoplasmosis	KOG0102-Molecular chaperones mortalin/PBP74/GRP75, HSP70 superfamily[O]
Csa2G177210	1.39983	18.2859	-3.70741	4.59619e-119	4.04481e-118	down	Csa2G177210	Ethylene-responsive transcription factor 1B, putative; contains IPR016177 (DNA-binding, integrase-type)	GO:0006351;GO:0006952;GO:0009867;GO:0009873;GO:0003677;GO:0003700;GO:0005634	K14516-ko04016 MAPK signaling pathway - plant;ko04075 Plant hormone signal transduction	-
Csa2G172510	7.63244	22.4329	-1.5554	6.80607e-119	5.98188e-118	down	Csa2G172510	Probable peptide/nitrate transporter; contains IPR000109 (Proton-dependent oligopeptide transporter family), IPR016196 (Major facilitator superfamily domain, general substrate transporter)	GO:0009751;GO:0009753;GO:0016021;GO:0042538;GO:0042742;GO:0042936;GO:0042937;GO:0042938;GO:0042939;GO:0043201;GO:0080052;GO:0005215;GO:0080053;GO:0009611;GO:0009737	-	KOG1237-H+/oligopeptide symporter[E]
Csa3G890120	6.51737	30.1608	-2.21031	1.08474e-118	9.52565e-118	down	Csa3G890120	DNA binding protein, putative; contains IPR014476 (Predicted AT-hook DNA-binding)	GO:0006355;GO:0016021;GO:0003677;GO:0005634;GO:0006351	-	-
Csa1G014410	0.0001	22.5462	-17.7825	1.11667e-118	9.79767e-118	down	Csa1G014410	Unknown protein; contains IPR000515 (Binding-protein-dependent transport systems inner membrane component), IPR016196 (Major facilitator superfamily domain, general substrate transporter)	GO:0006810;GO:0016021	-	-
Csa5G171130	14.0853	30.6756	-1.12291	1.20969e-118	1.06093e-117	down	Csa5G171130	Receptor-like protein kinase; contains IPR001611 (Leucine-rich repeat), IPR011009 (Protein kinase-like domain), IPR013210 (Leucine-rich repeat-containing N-terminal, type 2), IPR013320 (Concanavalin A-like lectin/glucanase, subgroup)	GO:0005886;GO:0006952;GO:0016021;GO:0016032;GO:0004672;GO:0004674;GO:0005524	-	KOG1187-Serine/threonine protein kinase[T]
Csa3G860260	24.9041	53.0873	-1.09199	1.38093e-118	1.21008e-117	down	Csa3G860260	Wound-responsive family protein; contains IPR003729 (Bifunctional nuclease domain)	GO:0050832;GO:0004518;GO:0005634;GO:0043565	-	-
Csa3G846010	3.40166	21.8336	-2.68224	2.05979e-118	1.80341e-117	down	Csa3G846010	Putative uncharacterized protein At1g28190/F3H9_13; contains IPR025322 (Protein of unknown function DUF4228)	GO:0016021	-	-
Csa1G538230	5.03339	14.5634	-1.53275	2.49829e-118	2.1864e-117	down	Csa1G538230	Class III homeobox-leucine zipper protein; contains IPR002913 (START domain), IPR009057 (Homeodomain-like), IPR013978 (MEKHLA), IPR023393 (START-like domain)	GO:0006355;GO:0008289;GO:0003677;GO:0005634;GO:0006351	-	KOG0483-Transcription factor HEX, contains HOX and HALZ domains[K]
Csa2G174140	19.8806	42.6439	-1.10098	3.45225e-118	3.01998e-117	down	Csa2G174140	Ankyrin repeat domain protein, putative; contains IPR013083 (Zinc finger, RING/FYVE/PHD-type), IPR020683 (Ankyrin repeat-containing domain)	GO:0005737;GO:0008270;GO:0016874;GO:0031625;GO:0000151;GO:0004842;GO:0005634	-	KOG0508-Ankyrin repeat protein[R]
Csa7G312420	11.4606	39.9533	-1.80163	1.0641e-117	9.2888e-117	down	Csa7G312420	GCN5-related N-acetyltransferase; contains IPR016181 (Acyl-CoA N-acyltransferase)	GO:0008080	-	-
Csa6G362950	22.9774	47.9133	-1.06021	1.47485e-117	1.2858e-116	down	Csa6G362950	ATP-citrate synthase subunit 1; contains IPR002020 (Citrate synthase-like), IPR005810 (Succinyl-CoA ligase, alpha subunit), IPR016040 (NAD(P)-binding domain), IPR016102 (Succinyl-CoA synthetase-like)	GO:0006629;GO:0008152;GO:0016829;GO:0046872;GO:0046912;GO:0003878;GO:0005524;GO:0005829	K01648-ko00020 Citrate cycle (TCA cycle);ko00720 Carbon fixation pathways in prokaryotes	KOG1254-ATP-citrate lyase[C]
Csa5G180920	10.1529	43.1158	-2.08632	1.81458e-117	1.58131e-116	down	Csa5G180920	Zinc finger protein; contains IPR015880 (Zinc finger, C2H2-like)	GO:0006355;GO:0010200;GO:0043565;GO:0044212;GO:0046872;GO:0071289;GO:2000280;GO:0003700;GO:0005634;GO:0006351	-	-
Csa2G021560	8.43295	27.4466	-1.70252	2.77511e-117	2.41733e-116	down	Csa2G021560	RING finger family protein; contains IPR013083 (Zinc finger, RING/FYVE/PHD-type)	GO:0009814;GO:0009816;GO:0010200;GO:0016021;GO:0016567;GO:0016874;GO:0004842;GO:0005886;GO:0008270	-	KOG4628-Predicted E3 ubiquitin ligase[O]
Csa3G848310	16.525	33.9543	-1.03894	7.31113e-117	6.35508e-116	down	Csa3G848310	Beta-galactosidase; contains IPR000922 (D-galactoside/L-rhamnose binding SUEL lectin domain), IPR001944 (Glycoside hydrolase, family 35), IPR017853 (Glycoside hydrolase, superfamily)	GO:0005773;GO:0005975;GO:0009505;GO:0009506;GO:0030246;GO:0048046;GO:0004553;GO:0004565;GO:0005618	-	KOG0496-Beta-galactosidase[G]
Csa3G888530	10.2549	23.1714	-1.17603	1.37609e-116	1.19463e-115	down	Csa3G888530	Probable ubiquinone biosynthesis protein ubiB; contains IPR009330 (Lipopolysaccharide core heptose(II) kinase), IPR011009 (Protein kinase-like domain), IPR012338 (Beta-lactamase/transpeptidase-like)	GO:0005739;GO:0004674;GO:0005524;GO:0005576	-	KOG1235-Predicted unusual protein kinase[R]
Csa5G639480	3.93775	17.9044	-2.18487	1.72626e-116	1.49799e-115	down	Csa5G639480	Anthocyanin 5-aromatic acyltransferase, putative; contains IPR003480 (Transferase), IPR023213 (Chloramphenicol acetyltransferase-like domain)	GO:0009718;GO:0016747;GO:0050736	-	-
Csa2G034600	10.3891	24.6893	-1.24882	1.7925e-116	1.55481e-115	down	Csa2G034600	Solute carrier family 40 member 1; contains IPR009716 (Ferroporti-1), IPR016196 (Major facilitator superfamily domain, general substrate transporter)	GO:0009941;GO:0016021;GO:0005215;GO:0005381;GO:0006879	-	KOG2601-Iron transporter[P]
Csa5G150470	4.24265	36.4221	-3.10178	4.34025e-116	3.75996e-115	down	Csa5G150470	Avr9/Cf-9 rapidly elicited protein 194	-	-	-
Csa2G401240	0.978642	22.6342	-4.53158	4.74383e-116	4.10785e-115	down	Csa2G401240	Ethylene-responsive transcription factor 13; contains IPR016177 (DNA-binding, integrase-type)	GO:0005737;GO:0006351;GO:0009873;GO:0003677;GO:0003700;GO:0005634	-	-
Csa3G271380	1.73136	12.9822	-2.90656	4.86397e-116	4.21011e-115	down	Csa3G271380	IST1-like protein; contains IPR005061 (Domain of unknown function DUF292, eukaryotic)	GO:0015031	K19476-ko04144 Endocytosis	KOG2027-Spindle pole body protein[Z]
Csa1G008490	2.06892	6.79033	-1.7146	6.84964e-116	5.91887e-115	down	Csa1G008490	Ubiquitin carboxyl-terminal hydrolase-related protein; contains IPR001394 (Peptidase C19, ubiquitin carboxyl-terminal hydrolase 2), IPR006865 (Domain of unknown function DUF629), IPR006866 (Domain of unknown function DUF627, N-terminal), IPR007087 (Zinc finger, C2H2), IPR011990 (Tetratricopeptide-like helical)	GO:0016579;GO:0036459;GO:0046872	-	KOG1887-Ubiquitin carboxyl-terminal hydrolase[O]
Csa1G596460	11.5093	39.4083	-1.7757	8.87801e-116	7.66839e-115	down	Csa1G596460	OBP3-responsive protein 4	-	-	-
Csa4G507980	7.5901	24.0757	-1.66539	1.01154e-115	8.73356e-115	down	Csa4G507980	Prenylcysteine oxidase-like; contains IPR010795 (Prenylcysteine lyase)	GO:0005774;GO:0009738;GO:0030327;GO:0030328;GO:0045338;GO:0001735;GO:0005764;GO:0005773	K05906-ko00900 Terpenoid backbone biosynthesis	-
Csa1G288020	5.24168	20.6427	-1.97753	1.35251e-115	1.16725e-114	down	Csa1G288020	WAT1-related protein; contains IPR000620 (Drug/metabolite transporter)	GO:0022857;GO:0005886;GO:0006810;GO:0016021	-	-
Csa2G315900	0.623067	10.9273	-4.13241	3.40262e-115	2.93162e-114	down	Csa2G315900	Rhomboid family protein; contains IPR022764 (Peptidase S54, rhomboid domain)	GO:0016485;GO:0000139;GO:0004252;GO:0016021	-	KOG2289-Rhomboid family proteins[T]
Csa1G022490	21.7871	47.6964	-1.13041	3.57213e-115	3.07637e-114	down	Csa1G022490	Aspartic proteinase nepenthesin-1, putative; contains IPR001461 (Peptidase A1), IPR021109 (Aspartic peptidase)	GO:0009414;GO:0009627;GO:0009737;GO:0030163;GO:0070001;GO:0003677;GO:0004190;GO:0005783	-	KOG1339-Aspartyl protease[O]
Csa3G880040	35.5459	129.26	-1.86252	4.13695e-115	3.55982e-114	down	Csa3G880040	Unknown protein	GO:0016021	-	-
Csa3G002860	1.54368	12.8196	-3.05391	4.98971e-115	4.29002e-114	down	Csa3G002860	Transcription factor MYC2; contains IPR011598 (Myc-type, basic helix-loop-helix (bHLH) domain), IPR025610 (Transcription factor MYC/MYB N-terminal)	GO:0006351;GO:0006355;GO:0003677;GO:0003700;GO:0005634	-	-
Csa2G037260	16.2689	43.6326	-1.42329	5.98386e-115	5.14047e-114	down	Csa2G037260	TETRASPANIN family protein; contains IPR018499 (Tetraspanin/Peripherin)	GO:0009506;GO:0016021	-	-
Csa3G731130	1.28931	15.8822	-3.62273	1.05375e-114	9.04849e-114	down	Csa3G731130	Transcription factor; contains IPR017877 (Myb-like domain)	GO:0006355;GO:0042802;GO:0043565;GO:0003700;GO:0005634;GO:0006351	-	KOG4282-Transcription factor GT-2 and related proteins, contains trihelix DNA-binding/SANT domain[K]
Csa2G416820	2.56579	10.3141	-2.00715	2.09041e-114	1.79278e-113	down	Csa2G416820	DNA repair protein, putative; contains IPR000330 (SNF2-related), IPR001650 (Helicase, C-terminal), IPR013083 (Zinc finger, RING/FYVE/PHD-type), IPR027417 (P-loop containing nucleoside triphosphate hydrolase)	GO:0005524;GO:0005634;GO:0006289;GO:0006290;GO:0008270;GO:0016567;GO:0061630;GO:0000109;GO:0003677;GO:0004003	-	KOG1002-Nucleotide excision repair protein RAD16[L]
Csa3G110010	12.5848	38.7455	-1.62235	2.38273e-114	2.04177e-113	down	Csa3G110010	Putative uncharacterized protein T19D16.22	GO:0016021	-	-
Csa6G344250	2.96072	17.1489	-2.53409	2.78042e-114	2.38156e-113	down	Csa6G344250	Protein phosphatase 2c, putative; contains IPR001932 (Protein phosphatase 2C (PP2C)-like), IPR015655 (Protein phosphatase 2C)	GO:0004722;GO:0016021;GO:0046872	-	KOG0698-Serine/threonine protein phosphatase[T]
Csa1G397130	7.40305	31.3899	-2.08411	4.28722e-114	3.66915e-113	down	Csa1G397130	Auxin-responsive protein; contains IPR003311 (AUX/IAA protein)	GO:0009734;GO:0005634;GO:0006351;GO:0006355;GO:0009733;GO:0003700	K14484-ko04075 Plant hormone signal transduction	-
Csa2G352370	7.46614	19.3987	-1.37752	9.03251e-114	7.7271e-113	down	Csa2G352370	Protein EARLY FLOWERING	GO:0007623;GO:0009409;GO:0009585;GO:0009733;GO:0009737;GO:0009826;GO:0009909;GO:0010031;GO:0010119;GO:0048573;GO:0003700;GO:0005634;GO:0006351	-	-
Csa5G604200	5.74041	17.8942	-1.64027	1.10045e-113	9.41015e-113	down	Csa5G604200	5'-AMP-activated protein kinase subunit beta-2; contains IPR013783 (Immunoglobulin-like fold), IPR014756 (Immunoglobulin E-set)	GO:2001070;GO:0009569;GO:0009570;GO:0010581	-	KOG1616-Protein involved in Snf1 protein kinase complex assembly[G]
Csa2G000450	7.13338	42.2693	-2.56695	1.35878e-113	1.16047e-112	down	Csa2G000450	Unknown protein	-	-	-
Csa6G497200	27.3726	57.281	-1.06533	2.68224e-113	2.28698e-112	down	Csa6G497200	RMD5-like protein; contains IPR006594 (LisH dimerisation motif), IPR006595 (CTLH, C-terminal LisH motif), IPR013083 (Zinc finger, RING/FYVE/PHD-type), IPR013144 (CRA domain), IPR024964 (CTLH/CRA C-terminal to LisH motif domain), IPR027370 (RING-type zinc-finger, LisH dimerisation motif)	GO:0016567;GO:0034657;GO:0043161;GO:0045721;GO:0046872;GO:0061630;GO:0005634;GO:0005829;GO:0008270	-	KOG2817-Predicted E3 ubiquitin ligase[O]
Csa7G430130	5.71558	29.7855	-2.38164	2.77231e-113	2.36279e-112	down	Csa7G430130	Lipid transfer protein-like; contains IPR016140 (Bifunctional inhibitor/plant lipid transfer protein/seed storage helical domain)	GO:0031225;GO:0005886;GO:0006869;GO:0008289	-	-
Csa4G304840	9.58555	30.9693	-1.6919	3.36535e-113	2.86704e-112	down	Csa4G304840	Phosphatidylcholine:ceramide cholinephosphotransferase 2, putative; contains IPR025749 (Sphingomyelin synthase-like domain)	GO:0030148;GO:0045140;GO:0005802;GO:0006952;GO:0016021	-	KOG3058-Uncharacterized conserved protein[S]
Csa3G842060	8.99959	32.3848	-1.84739	3.7467e-113	3.1906e-112	down	Csa3G842060	Annexin, putative; contains IPR001464 (Annexin)	GO:0009409;GO:0009414;GO:0009651;GO:0005509;GO:0005544;GO:0009408	-	KOG0819-Annexin[U]
Csa6G523420	3.55848	39.355	-3.46721	4.66533e-113	3.96794e-112	down	Csa6G523420	Unknown protein; contains IPR008889 (VQ)	-	-	-
Csa7G047970	7.86862	56.5181	-2.84453	2.04853e-112	1.73943e-111	down	Csa7G047970	Unknown protein	-	-	-
Csa3G814360	1.51847	21.7093	-3.83762	2.52019e-112	2.13816e-111	down	Csa3G814360	Unknown protein	-	-	-
Csa4G028470	1.4468	11.9092	-3.04114	2.84412e-112	2.41199e-111	down	Csa4G028470	Trehalose-6-phosphate phosphatase; contains IPR006379 (HAD-superfamily hydrolase, subfamily IIB), IPR023214 (HAD-like domain)	GO:0005992;GO:0046686;GO:0004805;GO:0005634;GO:0005730	K01087-ko00500 Starch and sucrose metabolism	KOG1050-Trehalose-6-phosphate synthase component TPS1 and related subunits[G]
CsaUNG000010	7.15662	19.7062	-1.4613	5.01672e-112	4.24396e-111	down	CsaUNG000010	Nucleobase ascorbate transporter; contains IPR006043 (Xanthine/uracil/vitamin C permease)	GO:0015208;GO:0015210;GO:0015294;GO:0016021;GO:0035344;GO:0055085;GO:0098702;GO:0098710;GO:0098721;GO:0005215;GO:0005886;GO:0015207	-	KOG1292-Xanthine/uracil transporters[F]
Csa2G118330	9.44078	23.5626	-1.31952	6.80421e-112	5.75138e-111	down	Csa2G118330	Mechanosensitive ion channel; contains IPR006685 (Mechanosensitive ion channel MscS)	GO:0010150;GO:0016021;GO:0050982;GO:0055085;GO:0097468;GO:0005886;GO:0006820;GO:0008381	-	KOG4629-Predicted mechanosensitive ion channel[M]
Csa6G091860	5.23976	19.6318	-1.90562	1.19192e-111	1.00666e-110	down	Csa6G091860	Receptor-like protein kinase; contains IPR011009 (Protein kinase-like domain)	GO:0006468;GO:0009909;GO:0010075;GO:0016021;GO:0019900;GO:0033612;GO:0004672;GO:0005524;GO:0005886	-	KOG1187-Serine/threonine protein kinase[T]
Csa1G217850	11.7013	32.3516	-1.46717	1.60319e-111	1.3529e-110	down	Csa1G217850	Mandelonitrile lyase; contains IPR013083 (Zinc finger, RING/FYVE/PHD-type)	GO:0008270	-	-
Csa5G649870	1.07233	23.4805	-4.45265	1.83182e-111	1.54456e-110	down	Csa5G649870	Ethylene-responsive transcription factor; contains IPR016177 (DNA-binding, integrase-type)	GO:0006351;GO:0009873;GO:0003677;GO:0003700;GO:0005634	-	-
Csa2G356640	10.9982	28.0748	-1.352	2.05259e-111	1.73001e-110	down	Csa2G356640	Transcription factor EC; contains IPR011598 (Myc-type, basic helix-loop-helix (bHLH) domain), IPR024097 (Basic helix-loop-helix leucine zipper transcription factor)	GO:0006351;GO:0007623;GO:0009409;GO:0010114;GO:0010154;GO:0010187;GO:0048440;GO:0003677;GO:0003700;GO:0005634	-	KOG2588-Predicted DNA-binding protein[K]
Csa1G620390	6.07561	26.079	-2.10179	2.54234e-111	2.14015e-110	down	Csa1G620390	Cytochrome P450, putative; contains IPR001128 (Cytochrome P450)	GO:0016021;GO:0016705;GO:0019756;GO:0020037;GO:0031090;GO:0102001;GO:0004497;GO:0005506;GO:0005783	K12153-ko01210 2-Oxocarboxylic acid metabolism;ko00460 Cyanoamino acid metabolism;ko00966 Glucosinolate biosynthesis	KOG0156-Cytochrome P450 CYP2 subfamily[Q]
Csa6G524660	11.0898	27.0813	-1.28807	3.04949e-111	2.56497e-110	down	Csa6G524660	Remorin-3 protein; contains IPR005516 (Remorin, C-terminal)	GO:0048032;GO:0005886;GO:0006810;GO:0007267	-	-
Csa3G825060	3.19941	26.9956	-3.07685	5.06591e-111	4.25404e-110	down	Csa3G825060	S-like RNase; contains IPR001568 (Ribonuclease T2-like)	GO:0003723;GO:0016021;GO:0033897	-	KOG1642-Ribonuclease, T2 family[A]
Csa2G360800	2.52018	20.1406	-2.99851	1.44834e-110	1.21177e-109	down	Csa2G360800	Putative integral membrane protein; contains IPR005134 (Uncharacterised protein family UPF0114)	GO:0016021	-	-
Csa5G440120	6.08057	21.3029	-1.80877	1.4826e-110	1.23992e-109	down	Csa5G440120	Bifunctional endo-1,4-beta-xylanase XylA	-	-	-
Csa4G146240	17.2405	54.3	-1.65515	1.6792e-110	1.40264e-109	down	Csa4G146240	Lipid transfer protein; contains IPR016140 (Bifunctional inhibitor/plant lipid transfer protein/seed storage helical domain)	GO:0006810;GO:0008289	-	-
Csa5G551250	5.79091	18.6992	-1.69111	1.72415e-110	1.43901e-109	down	Csa5G551250	MACPF domain-containing protein; contains IPR020864 (Membrane attack complex component/perforin (MACPF) domain)	GO:0009626	-	-
Csa6G486700	10.7552	21.5122	-1.00012	2.41066e-110	2.01035e-109	down	Csa6G486700	Cellulose synthase; contains IPR005150 (Cellulose synthase), IPR013083 (Zinc finger, RING/FYVE/PHD-type)	GO:0016021;GO:0016760;GO:0030244;GO:0046872;GO:0071555;GO:0005886;GO:0008270;GO:0010214	-	-
Csa2G363570	27.2259	55.8764	-1.03726	2.79577e-110	2.33056e-109	down	Csa2G363570	Putative cysteine proteinase cathepsin f; contains IPR013128 (Peptidase C1A, papain), IPR025660 (Cysteine peptidase, histidine active site), IPR025661 (Cysteine peptidase, asparagine active site)	GO:0005764;GO:0005773;GO:0006970;GO:0008234;GO:0009651;GO:0042742;GO:0051603;GO:0004197;GO:0005615;GO:0005634	K01373-ko04142 Lysosome;ko04210 Apoptosis	KOG1542-Cysteine proteinase Cathepsin F[O]
Csa2G013300	22.4276	46.628	-1.05592	4.05171e-110	3.37615e-109	down	Csa2G013300	Vesicle-associated membrane protein, putative; contains IPR000535 (Major sperm protein)	GO:0016032;GO:0046907;GO:0005789;GO:0005886;GO:0016021	-	KOG0439-VAMP-associated protein involved in inositol metabolism[U]
Csa5G607970	2.82155	23.6529	-3.06746	4.13001e-110	3.44e-109	down	Csa5G607970	Unknown protein	GO:0016021	-	-
Csa5G606600	0.766076	5.89257	-2.94334	4.66511e-110	3.88255e-109	down	Csa5G606600	Phosphorylase; contains IPR000811 (Glycosyl transferase, family 35)	GO:0009507;GO:0030170;GO:0005975;GO:0008184;GO:0009501	K00688-ko00500 Starch and sucrose metabolism;ko04910 Insulin signaling pathway;ko04922 Glucagon signaling pathway;ko04931 Insulin resistance	KOG2099-Glycogen phosphorylase[G]
Csa5G178710	3.56013	15.9349	-2.16218	4.95334e-110	4.12076e-109	down	Csa5G178710	3-ketoacyl-CoA synthase; contains IPR012392 (Very-long-chain 3-ketoacyl-CoA synthase), IPR016039 (Thiolase-like)	GO:0016020;GO:0016021;GO:0016747;GO:0006633;GO:0009409;GO:0009416	K15397-ko00062 Fatty acid elongation	-
Csa6G497240	25.2134	65.0614	-1.36761	1.0691e-109	8.88685e-109	down	Csa6G497240	Hydroxyproline-rich glycoprotein	GO:0005886;GO:0016021	-	-
Csa2G354950	3.05843	10.5365	-1.78453	1.85244e-109	1.53734e-108	down	Csa2G354950	Receptor protein kinase-like protein; contains IPR001611 (Leucine-rich repeat), IPR003591 (Leucine-rich repeat, typical subtype), IPR011009 (Protein kinase-like domain), IPR013210 (Leucine-rich repeat-containing N-terminal, type 2), IPR013320 (Concanavalin A-like lectin/glucanase, subgroup)	GO:0016021;GO:0004674;GO:0005524;GO:0005886	-	KOG1187-Serine/threonine protein kinase[T]
Csa6G002290	0.0001	58.5992	-19.1605	2.21616e-109	1.83771e-108	down	Csa6G002290	Unknown protein	-	-	-
Csa2G351680	0.436371	11.606	-4.73317	7.61861e-109	6.3023e-108	down	Csa2G351680	LOB domain-containing protein, putative; contains IPR004883 (Lateral organ boundaries, LOB)	GO:0009786;GO:0005634;GO:0009555;GO:0009556	-	-
Csa3G822310	9.45538	25.3113	-1.42057	4.45946e-108	3.68009e-107	down	Csa3G822310	Dof zinc finger protein; contains IPR003851 (Zinc finger, Dof-type)	GO:0006351;GO:0006355;GO:0009908;GO:0046872;GO:0003677;GO:0003700;GO:0005634	-	-
Csa6G452640	20.8452	52.408	-1.33007	4.75666e-108	3.92377e-107	down	Csa6G452640	Soft fertilization envelope protein	-	-	-
Csa4G165900	6.34374	23.7173	-1.90253	7.01505e-108	5.77975e-107	down	Csa4G165900	Putative uncharacterized protein P0046B10.2-1; contains IPR006946 (Protein of unknown function DUF642), IPR008979 (Galactose-binding domain-like)	-	-	-
Csa3G181440	6.29185	15.2315	-1.27551	9.55626e-108	7.86716e-107	down	Csa3G181440	Receptor-like kinase; contains IPR001611 (Leucine-rich repeat), IPR003591 (Leucine-rich repeat, typical subtype), IPR011009 (Protein kinase-like domain), IPR013210 (Leucine-rich repeat-containing N-terminal, type 2), IPR013320 (Concanavalin A-like lectin/glucanase, subgroup)	GO:0005886;GO:0009556;GO:0010234;GO:0016020;GO:0016021;GO:0019199;GO:0004672;GO:0004674;GO:0005524	-	KOG1187-Serine/threonine protein kinase[T]
Csa3G047750	13.5216	51.3993	-1.92649	1.00938e-107	8.30635e-107	down	Csa3G047750	Gb|AAF04428.1	-	-	-
Csa3G817210	13.6999	30.4407	-1.15184	1.07316e-107	8.82768e-107	down	Csa3G817210	Transcription elongation factor, putative, expressed; contains IPR017923 (Transcription factor IIS, N-terminal)	GO:0006351;GO:0006355;GO:0006368;GO:0070449;GO:0003677;GO:0003746;GO:0005634	-	KOG1105-Transcription elongation factor TFIIS/Cofactor of enhancer-binding protein Sp1[K]
Csa2G223730	6.52132	14.5335	-1.15615	2.01635e-107	1.65597e-106	down	Csa2G223730	Myosin-1, putative; contains IPR011684 (KIP1-like)	GO:0005886	-	-
Csa5G623810	0.88453	11.8624	-3.74534	3.25647e-107	2.67018e-106	down	Csa5G623810	Probable peptide/nitrate transporter; contains IPR000109 (Proton-dependent oligopeptide transporter family), IPR016196 (Major facilitator superfamily domain, general substrate transporter)	GO:0005215;GO:0006857;GO:0016021	-	KOG1237-H+/oligopeptide symporter[E]
Csa7G379080	2.46993	8.53389	-1.78873	4.42615e-107	3.62637e-106	down	Csa7G379080	Putative calcium-transporting ATPase; contains IPR001757 (Cation-transporting P-type ATPase), IPR023214 (HAD-like domain), IPR023298 (P-type ATPase, transmembrane domain)	GO:0016021;GO:0043231;GO:0046872;GO:0005388;GO:0005524;GO:0005887	-	KOG0204-Calcium transporting ATPase[P]
Csa4G625000	20.6381	44.7343	-1.11607	6.02876e-107	4.93743e-106	down	Csa4G625000	At1g53450/T3F20_17	-	-	-
Csa2G360820	5.06387	16.4194	-1.69709	9.95524e-107	8.14664e-106	down	Csa2G360820	LIM domain containing protein-like; contains IPR001781 (Zinc finger, LIM-type), IPR003903 (Ubiquitin interacting motif), IPR022087 (Protein of unknown function DUF3633)	GO:0048317;GO:0048482;GO:0008270;GO:0043130;GO:0046621	-	KOG1703-Adaptor protein Enigma and related PDZ-LIM proteins[TZ]
Csa5G385380	15.3051	31.7827	-1.05423	1.12808e-106	9.22032e-106	down	Csa5G385380	Serine/threonine protein kinase; contains IPR011009 (Protein kinase-like domain)	GO:0045087;GO:0004709;GO:0046777;GO:0005524;GO:1902065;GO:0005634;GO:0005768;GO:0005886;GO:0006970;GO:0009409;GO:0009611;GO:0009631;GO:0009651;GO:0010449;GO:0000165;GO:0019900;GO:0003677;GO:0022622;GO:0004674	K13414-ko04016 MAPK signaling pathway - plant;ko04626 Plant-pathogen interaction	KOG0198-MEKK and related serine/threonine protein kinases[T]
Csa5G576840	0.767438	12.2554	-3.99723	1.62283e-106	1.32537e-105	down	Csa5G576840	Core-2/I-branching beta-1,6-N-acetylglucosaminyltransferase family protein; contains IPR003406 (Glycosyl transferase, family 14)	GO:0008375;GO:0016021	-	-
Csa6G141360	10.2774	22.9516	-1.15912	6.29196e-106	5.12032e-105	down	Csa6G141360	Class III homeobox-leucine zipper protein; contains IPR002913 (START domain), IPR009057 (Homeodomain-like), IPR013978 (MEKHLA), IPR023393 (START-like domain)	GO:0006351;GO:0008289;GO:0009855;GO:0009944;GO:0009956;GO:0010014;GO:0010051;GO:0010089;GO:0030154;GO:0044212;GO:0003677;GO:0003700;GO:0005634	-	KOG0483-Transcription factor HEX, contains HOX and HALZ domains[K]
Csa6G428000	15.3996	35.7153	-1.21365	1.70363e-105	1.38475e-104	down	Csa6G428000	Cyclin; contains IPR014400 (Cyclin A/B/D/E)	GO:0005634;GO:0007067;GO:0051301	-	KOG0653-Cyclin B and related kinase-activating proteins[D]
Csa3G035870	9.26663	24.1841	-1.38394	3.35736e-105	2.72139e-104	down	Csa3G035870	UDP-D-glucuronate 4-epimerase 2; contains IPR001509 (NAD-dependent epimerase/dehydratase), IPR008089 (Nucleotide sugar epimerase)	GO:0032580;GO:0050378;GO:0050662;GO:0005975;GO:0016021;GO:0016857	K08679-ko00500 Starch and sucrose metabolism;ko00520 Amino sugar and nucleotide sugar metabolism	KOG1371-UDP-glucose 4-epimerase/UDP-sulfoquinovose synthase[M]
Csa4G000600	6.46682	19.3809	-1.58351	3.37662e-105	2.73593e-104	down	Csa4G000600	Peptidase M50 family	GO:0016021;GO:0031969;GO:0042542;GO:0008237;GO:0009408;GO:0009644	-	-
Csa7G075630	9.51737	26.1359	-1.4574	6.3527e-105	5.1392e-104	down	Csa7G075630	NAD dependent epimerase/dehydratase, putative; contains IPR016040 (NAD(P)-binding domain)	GO:0009570;GO:0009706;GO:0015031	-	KOG1203-Predicted dehydrogenase[G]
Csa1G002670	37.5764	78.7381	-1.06724	8.66975e-105	7.01089e-104	down	Csa1G002670	Mitochondrial pyruvate carrier 1; contains IPR005336 (Uncharacterised protein family UPF0041)	GO:0005886;GO:0006850;GO:0016020;GO:0016021;GO:0005739;GO:0005743;GO:0005774	-	KOG1590-Uncharacterized conserved protein[S]
Csa3G116640	4.37713	16.3977	-1.90544	1.23677e-104	9.98948e-104	down	Csa3G116640	Transcription factor; contains IPR011598 (Myc-type, basic helix-loop-helix (bHLH) domain)	GO:0006351;GO:0006355;GO:0003677;GO:0003700;GO:0005634	-	-
Csa4G011070	4.06234	22.106	-2.44406	1.9313e-104	1.5587e-103	down	Csa4G011070	Unknown protein	-	-	-
Csa3G878170	12.3994	33.7862	-1.44616	2.077e-104	1.67563e-103	down	Csa3G878170	Unknown protein	-	-	-
Csa6G502770	13.505	33.4612	-1.30899	2.35623e-104	1.90016e-103	down	Csa6G502770	Transmembrane protein 53-B; contains IPR008547 (Protein of unknown function DUF829, TMEM53)	GO:0016021	-	KOG2521-Uncharacterized conserved protein[S]
Csa2G382680	8.04078	20.3226	-1.33768	2.37059e-104	1.91098e-103	down	Csa2G382680	BTB/POZ domain-containing protein; contains IPR011333 (BTB/POZ fold), IPR027356 (NPH3 domain)	GO:0009908;GO:0009911;GO:0010229;GO:0010540;GO:0016567;GO:0045176;GO:0048513;GO:0048825;GO:0048827;GO:0060918;GO:0004871;GO:0005770;GO:0005886	-	-
Csa1G050190	20.8026	54.9166	-1.40048	2.92836e-104	2.35969e-103	down	Csa1G050190	Putative uncharacterized protein T29H11_260	-	-	-
Csa2G294910	0.837665	14.7949	-4.14258	3.56571e-104	2.87215e-103	down	Csa2G294910	Patatin-like protein; contains IPR016035 (Acyl transferase/acyl hydrolase/lysophospholipase)	GO:0009737;GO:0016020;GO:0016042;GO:0016787;GO:0047372;GO:0004620;GO:0005737;GO:0006952	-	KOG0513-Ca2+-independent phospholipase A2[I]
Csa6G006820	18.0752	51.0093	-1.49675	3.69648e-104	2.97631e-103	down	Csa6G006820	Harpin-induced 1; contains IPR004864 (Late embryogenesis abundant protein, LEA-14)	GO:0016021	-	-
Csa5G484670	30.8919	71.5929	-1.21259	4.30632e-104	3.46462e-103	down	Csa5G484670	Ankyrin repeat-containing protein, putative; contains IPR020683 (Ankyrin repeat-containing domain)	-	-	KOG4412-26S proteasome regulatory complex, subunit PSMD10[O]
Csa4G627220	17.317	39.3292	-1.18341	4.37238e-104	3.51639e-103	down	Csa4G627220	G-type lectin S-receptor-like serine/threonine-protein kinase; contains IPR001480 (Bulb-type lectin domain), IPR024179 (S-locus glycoprotein, mannose-binding-type)	GO:0005576;GO:0006833;GO:0030246	-	-
Csa6G499070	5.15334	33.6885	-2.70868	5.91076e-104	4.74988e-103	down	Csa6G499070	Unknown protein	-	-	-
Csa6G419440	0.6571	9.4048	-3.83921	1.87006e-103	1.49634e-102	down	Csa6G419440	Putative DUF231 domain containing family protein; contains IPR025846 (PMR5 N-terminal domain), IPR026057 (PC-Esterase)	GO:0030244;GO:0071554;GO:0005794;GO:0016021;GO:0016413	-	-
Csa1G042820	4.39643	14.6444	-1.73594	9.67664e-103	7.70082e-102	down	Csa1G042820	Auxin efflux carrier; contains IPR004776 (Auxin efflux carrier)	GO:0009734;GO:0009921;GO:0009926;GO:0010252;GO:0010329;GO:0016020;GO:0016021;GO:0048830;GO:0055085;GO:0005215;GO:0005783;GO:0006810	-	-
Csa3G646670	9.66747	29.8958	-1.62873	1.20484e-102	9.57344e-102	down	Csa3G646670	Ring finger protein, putative; contains IPR013083 (Zinc finger, RING/FYVE/PHD-type)	GO:0061630;GO:0008270;GO:0016021;GO:0043161	-	KOG4628-Predicted E3 ubiquitin ligase[O]
Csa1G073050	0.830333	9.18829	-3.46803	1.28386e-102	1.01895e-101	down	Csa1G073050	Serine carboxypeptidase, putative; contains IPR001563 (Peptidase S10, serine carboxypeptidase)	GO:0004185;GO:0005576;GO:0051603	-	KOG1282-Serine carboxypeptidases (lysosomal cathepsin A)[OE]
Csa1G124000	17.9885	36.3531	-1.015	1.70764e-102	1.35477e-101	down	Csa1G124000	Inter-alpha-trypsin inhibitor heavy chain H3; contains IPR002035 (von Willebrand factor, type A), IPR013083 (Zinc finger, RING/FYVE/PHD-type)	GO:0008270	-	KOG2353-L-type voltage-dependent Ca2+ channel, alpha2/delta subunit[PT]
Csa3G734860	10.5265	28.6916	-1.4466	1.92317e-102	1.52517e-101	down	Csa3G734860	Retinol dehydrogenase; contains IPR002347 (Glucose/ribitol dehydrogenase)	GO:0009941;GO:0015031;GO:0016491;GO:0005886;GO:0009507;GO:0009706	-	KOG1208-Dehydrogenases with different specificities (related to short-chain alcohol dehydrogenases)[Q]
Csa1G277980	41.1303	93.1806	-1.17983	2.18968e-102	1.73452e-101	down	Csa1G277980	Unknown protein	-	-	-
Csa6G499220	18.394	45.0056	-1.29087	2.6205e-102	2.07498e-101	down	Csa6G499220	Ring finger protein, putative; contains IPR013083 (Zinc finger, RING/FYVE/PHD-type)	GO:0006952;GO:0008270;GO:0009617;GO:0010200;GO:0012501;GO:0016021;GO:0016567;GO:0016874;GO:0043068;GO:0051865;GO:0002238;GO:0004842;GO:0005886	-	KOG4628-Predicted E3 ubiquitin ligase[O]
Csa5G432550	0.0001	20.8591	-17.6703	2.65597e-102	2.10145e-101	down	Csa5G432550	Ubiquitin carboxyl-terminal hydrolase; contains IPR008974 (TRAF-like)	GO:0036459;GO:0005829;GO:0006511;GO:0016579	K10523-ko04340 Hedgehog signaling pathway;ko04341 Hedgehog signaling pathway - Fly	KOG1987-Speckle-type POZ protein SPOP and related proteins with TRAF, MATH and BTB/POZ domains[DR]
Csa6G191030	11.7337	33.2411	-1.50231	2.77186e-102	2.1923e-101	down	Csa6G191030	Dof zinc finger protein; contains IPR003851 (Zinc finger, Dof-type)	GO:0006355;GO:0046872;GO:0003677;GO:0005634;GO:0006351	-	-
Csa2G070320	0.782264	5.33154	-2.76882	3.38691e-102	2.67669e-101	down	Csa2G070320	Cellulose synthase A; contains IPR005150 (Cellulose synthase), IPR013083 (Zinc finger, RING/FYVE/PHD-type)	GO:0009832;GO:0009834;GO:0010330;GO:0010400;GO:0016021;GO:0016760;GO:0030244;GO:0071555;GO:0005886;GO:0008270;GO:0009507	-	-
Csa7G426460	9.05489	24.1933	-1.41784	4.37186e-102	3.45377e-101	down	Csa7G426460	Polyamine oxidase, putative; contains IPR001613 (Flavin amine oxidase), IPR016040 (NAD(P)-binding domain)	GO:0046592;GO:0050660;GO:0052894;GO:0052895;GO:0052901;GO:0006598;GO:0016491;GO:0046208	K13366-ko00330 Arginine and proline metabolism;ko00410 beta-Alanine metabolism	KOG0029-Amine oxidase[Q]
Csa5G146260	21.4366	58.7259	-1.45392	4.4186e-102	3.48935e-101	down	Csa5G146260	RING finger protein; contains IPR013083 (Zinc finger, RING/FYVE/PHD-type)	GO:0043161;GO:0061630;GO:0008270;GO:0010200;GO:0016021	-	KOG4628-Predicted E3 ubiquitin ligase[O]
Csa2G437130	21.5585	56.6267	-1.39323	4.55395e-102	3.59348e-101	down	Csa2G437130	Major pollen allergen Bet v 1-L; contains IPR000916 (Bet v I domain), IPR023393 (START-like domain)	GO:0016021;GO:0050474;GO:1901010;GO:0002238;GO:0006952;GO:0009607	-	-
Csa4G280480	22.7668	49.3725	-1.11678	8.6578e-102	6.82391e-101	down	Csa4G280480	Lipase, putative, expressed; contains IPR006873 (Protein of unknown function DUF620)	-	-	-
Csa2G354030	19.4843	38.9702	-1.00006	8.95923e-102	7.05878e-101	down	Csa2G354030	Growth-regulating factor 1; contains IPR014977 (WRC), IPR014978 (Glutamine-Leucine-Glutamine, QLQ)	GO:0006355;GO:0009624;GO:0032502;GO:0048364;GO:0061062;GO:0005524;GO:0005634;GO:0006351	-	-
Csa6G453790	8.14881	17.4471	-1.09832	1.08493e-101	8.53814e-101	down	Csa6G453790	TPR repeat-containing protein; contains IPR011990 (Tetratricopeptide-like helical)	GO:0016757;GO:0005634;GO:0006486;GO:0009740	K09667-ko00514 Other types of O-glycan biosynthesis;ko04931 Insulin resistance	KOG4626-O-linked N-acetylglucosamine transferase OGT[GOT]
Csa7G430240	1.19366	9.59235	-3.0065	1.11036e-101	8.7349e-101	down	Csa7G430240	4-coumarate:CoA ligase; contains IPR000873 (AMP-dependent synthetase/ligase), IPR025110 (Domain of unknown function DUF4009)	GO:0009698;GO:0016207;GO:0003824;GO:0005524;GO:0008152	K01904-ko00360 Phenylalanine metabolism;ko00130 Ubiquinone and other terpenoid-quinone biosynthesis;ko00940 Phenylpropanoid biosynthesis	KOG1176-Acyl-CoA synthetase[I]
Csa6G213910	2.49948	15.457	-2.62856	1.21537e-101	9.55732e-101	down	Csa6G213910	Peroxidase 52, putative; contains IPR010255 (Haem peroxidase)	GO:0020037;GO:0042744;GO:0046872;GO:0004601;GO:0005576;GO:0006979	K00430-ko00940 Phenylpropanoid biosynthesis	-
Csa3G852610	28.499	61.6559	-1.11333	1.39218e-101	1.09435e-100	down	Csa3G852610	Cytochrome P450, putative; contains IPR001128 (Cytochrome P450)	GO:0016705;GO:0016709;GO:0020037;GO:0044550;GO:0005506;GO:0016020;GO:0016021	-	KOG0156-Cytochrome P450 CYP2 subfamily[Q]
Csa4G297530	11.5099	29.7043	-1.3678	1.6695e-101	1.31184e-100	down	Csa4G297530	Mitochondrial carrier protein, expressed; contains IPR002067 (Mitochondrial carrier protein), IPR023395 (Mitochondrial carrier domain)	GO:0005743;GO:0006412;GO:0016021;GO:0055085;GO:0003735;GO:0005509;GO:0005739	-	KOG0752-Mitochondrial solute carrier protein[C]
Csa4G002500	5.44956	14.23	-1.38472	1.69902e-101	1.33452e-100	down	Csa4G002500	Cellulose synthase-like protein; contains IPR005150 (Cellulose synthase), IPR013083 (Zinc finger, RING/FYVE/PHD-type)	GO:0009414;GO:0009651;GO:0016021;GO:0016760;GO:0030244;GO:0042546;GO:0046527;GO:0048367;GO:0051753;GO:0071555;GO:0000139;GO:0005794;GO:0006970	K00770-ko00500 Starch and sucrose metabolism;ko00520 Amino sugar and nucleotide sugar metabolism	-
Csa3G736960	14.664	29.8107	-1.02355	5.10904e-101	3.99923e-100	down	Csa3G736960	Receptor-like kinase; contains IPR008985 (Concanavalin A-like lectin/glucanases superfamily), IPR011009 (Protein kinase-like domain)	GO:0016021;GO:0030246;GO:0004674;GO:0005524;GO:0005886	-	KOG1187-Serine/threonine protein kinase[T]
Csa7G414420	68.2528	143.323	-1.07031	7.92712e-101	6.19099e-100	down	Csa7G414420	Unknown protein	GO:0010112	-	-
Csa7G027830	2.98844	24.0966	-3.01136	2.74602e-100	2.1373e-99	down	Csa7G027830	Putative uncharacterized protein P0711H09.7	-	-	-
Csa3G181990	3.57107	14.0385	-1.97496	3.41174e-100	2.65343e-99	down	Csa3G181990	Methyl binding domain protein; contains IPR016177 (DNA-binding, integrase-type)	GO:0006355;GO:0008327;GO:0003677;GO:0005634;GO:0006351	-	-
Csa1G599470	2.86435	11.7499	-2.03637	4.29911e-100	3.33978e-99	down	Csa1G599470	Pumilio-family RNA binding protein; contains IPR016024 (Armadillo-type fold)	GO:0006417;GO:0003723;GO:0005634;GO:0005737	-	KOG2049-Translational repressor MPT5/PUF4 and related RNA-binding proteins (Puf superfamily)[J]
Csa3G889150	10.952	22.7449	-1.05435	4.35741e-100	3.38378e-99	down	Csa3G889150	Myb, putative; contains IPR009057 (Homeodomain-like)	GO:0003677;GO:0005634	K09420-ko04151 PI3K-Akt signaling pathway;ko05166 HTLV-I infection	KOG0048-Transcription factor, Myb superfamily[K]
Csa6G410600	8.27287	25.8998	-1.64648	9.05887e-100	7.02678e-99	down	Csa6G410600	Kelch-like protein 14; contains IPR015916 (Galactose oxidase, beta-propeller)	GO:0016567	-	KOG4441-Proteins containing BTB/POZ and Kelch domains, involved in regulatory/signal transduction processes[TR]
Csa6G505240	2.11625	7.71199	-1.86559	9.9608e-100	7.72347e-99	down	Csa6G505240	Receptor-like protein kinase; contains IPR001611 (Leucine-rich repeat), IPR003591 (Leucine-rich repeat, typical subtype), IPR011009 (Protein kinase-like domain), IPR013210 (Leucine-rich repeat-containing N-terminal, type 2), IPR025875 (Leucine rich repeat 4)	GO:0005886;GO:0016021;GO:0004672;GO:0004674;GO:0005524	-	KOG1187-Serine/threonine protein kinase[T]
Csa6G338050	0.23087	5.5473	-4.58663	2.37937e-99	1.84076e-98	down	Csa6G338050	Receptor-like kinase; contains IPR008985 (Concanavalin A-like lectin/glucanases superfamily), IPR011009 (Protein kinase-like domain)	GO:0005886;GO:0016021;GO:0030246;GO:0042742;GO:0002229;GO:0004674;GO:0005524	-	KOG1187-Serine/threonine protein kinase[T]
Csa4G022280	56.8606	160.42	-1.49635	2.58786e-99	2.0013e-98	down	Csa4G022280	Unknown protein	-	-	-
Csa6G497260	10.9214	30.635	-1.48802	3.605e-99	2.78685e-98	down	Csa6G497260	Transcription factor; contains IPR011598 (Myc-type, basic helix-loop-helix (bHLH) domain)	GO:0006351;GO:0007275;GO:0003677;GO:0003700;GO:0005634	-	-
Csa5G365670	15.6761	33.5411	-1.09736	3.91294e-99	3.02377e-98	down	Csa5G365670	Monoglyceride lipase; contains IPR000073 (Alpha/beta hydrolase fold-1)	GO:0005794;GO:0005886;GO:0006629;GO:0006979;GO:0009506;GO:0009809;GO:0010043;GO:0016787;GO:0042542;GO:0046686;GO:0090430;GO:0003846;GO:0004622;GO:0005783	K01054-ko00561 Glycerolipid metabolism;ko04923 Regulation of lipolysis in adipocyte;ko04723 Retrograde endocannabinoid signaling	KOG1455-Lysophospholipase[I]
Csa6G502760	1.10411	14.7775	-3.74244	4.67096e-99	3.60818e-98	down	Csa6G502760	Syntaxin-112; contains IPR010989 (t-SNARE)	GO:0006886;GO:0006887;GO:0006906;GO:0009409;GO:0012505;GO:0016021;GO:0016192;GO:0031201;GO:0048278;GO:0000149;GO:0005634;GO:0005886	K08486-ko04130 SNARE interactions in vesicular transport;ko04721 Synaptic vesicle cycle	KOG0810-SNARE protein Syntaxin 1 and related proteins[U]
Csa7G329380	10.139	21.044	-1.05349	1.14034e-98	8.789e-98	down	Csa7G329380	Putative uncharacterized protein At2g20240/F11A3.21; contains IPR022212 (Protein of unknown function DUF3741), IPR025486 (Domain of unknown function DUF4378)	-	-	-
Csa3G734280	8.73405	24.5961	-1.49371	1.45739e-98	1.12283e-97	down	Csa3G734280	CM0545.320.nc protein	-	-	-
Csa2G070840	5.92934	18.5692	-1.64697	2.13013e-98	1.64053e-97	down	Csa2G070840	Copine, putative; contains IPR002035 (von Willebrand factor, type A), IPR008973 (C2 calcium/lipid-binding domain, CaLB), IPR010734 (Copine)	GO:0060548;GO:0090332;GO:0005544;GO:0005886;GO:0006952	-	KOG1327-Copine[T]
Csa3G819960	16.6893	36.5602	-1.13135	2.63528e-98	2.02805e-97	down	Csa3G819960	BZIP transcription factor; contains IPR004827 (Basic-leucine zipper domain), IPR025422 (DOG1 domain)	GO:0043565;GO:0003700;GO:0005634;GO:0006351	K14431-ko04075 Plant hormone signal transduction	-
Csa3G702070	7.39441	19.8396	-1.42387	2.64837e-98	2.03736e-97	down	Csa3G702070	Auxin-independent growth promoter-like protein; contains IPR019378 (GDP-fucose protein O-fucosyltransferase)	GO:0005794;GO:0005802;GO:0016021;GO:0016757;GO:0000139;GO:0005737;GO:0005768	-	-
Csa4G045060	10.288	33.6902	-1.71137	3.71086e-98	2.85152e-97	down	Csa4G045060	BZIP transcription factor; contains IPR004827 (Basic-leucine zipper domain)	GO:0044212;GO:0046982;GO:0003700;GO:0009845;GO:0043565	-	-
Csa1G181330	3.88436	17.7185	-2.18951	3.89025e-98	2.98824e-97	down	Csa1G181330	Galactinol synthase; contains IPR002495 (Glycosyl transferase, family 8)	GO:0009409;GO:0009414;GO:0009651;GO:0009737;GO:0016757;GO:0046872;GO:0047216;GO:0005737;GO:0006012;GO:0006979	K18819-ko00052 Galactose metabolism	KOG1950-Glycosyl transferase, family 8 - glycogenin[G]
Csa1G423340	4.35791	11.5371	-1.40457	5.65756e-98	4.34253e-97	down	Csa1G423340	Potassium-transporting ATPase B chain 2; contains IPR000020 (Anaphylatoxin/fibulin), IPR001757 (Cation-transporting P-type ATPase), IPR023214 (HAD-like domain)	GO:0005576;GO:0005886;GO:0005887;GO:0008551;GO:0015086;GO:0016021;GO:0016463;GO:0019829;GO:0030001;GO:0043231;GO:0046872;GO:0000166;GO:0055069;GO:0005385;GO:0005524	-	KOG0207-Cation transport ATPase[P]
Csa1G039110	14.6704	38.6475	-1.39747	7.32715e-98	5.61776e-97	down	Csa1G039110	Transmembrane protein adipocyte-associated 1 homolog; contains IPR018781 (Uncharacterised protein family, transmembrane-40)	GO:0016021	-	KOG4536-Predicted membrane protein[S]
Csa3G131980	12.2824	32.4266	-1.40059	1.45007e-97	1.10846e-96	down	Csa3G131980	Unknown protein	-	-	-
Csa3G903550	3.6135	14.6636	-2.02077	5.06497e-97	3.86171e-96	down	Csa3G903550	Putative cytochrome P450 superfamily protein; contains IPR001128 (Cytochrome P450)	GO:0016705;GO:0020037;GO:0004497;GO:0005506;GO:0016021	K04123-ko00904 Diterpenoid biosynthesis	KOG0157-Cytochrome P450 CYP4/CYP19/CYP26 subfamilies[QI]
Csa3G702610	9.89743	28.7935	-1.54062	7.97085e-97	6.06599e-96	down	Csa3G702610	Protein N-terminal asparagine amidohydrolase; contains IPR026750 (Protein N-terminal asparagine amidohydrolase)	GO:0008344;GO:0008418;GO:0005634;GO:0005737;GO:0007613	-	-
Csa1G075600	11.3266	22.7383	-1.00541	8.41496e-97	6.40161e-96	down	Csa1G075600	Receptor kinase; contains IPR000225 (Armadillo), IPR001611 (Leucine-rich repeat), IPR003591 (Leucine-rich repeat, typical subtype), IPR011009 (Protein kinase-like domain), IPR013210 (Leucine-rich repeat-containing N-terminal, type 2), IPR025875 (Leucine rich repeat 4)	GO:0016021;GO:0004674;GO:0005524;GO:0005886	-	KOG1187-Serine/threonine protein kinase[T]
Csa3G716870	0.896428	12.3088	-3.77936	8.67934e-97	6.60028e-96	down	Csa3G716870	Cinnamoyl-CoA reductase 4; contains IPR001509 (NAD-dependent epimerase/dehydratase), IPR016040 (NAD(P)-binding domain)	GO:0009409;GO:0009699;GO:0016621;GO:0042754;GO:0050662;GO:0003824;GO:0006952;GO:0007623	K09753-ko00940 Phenylpropanoid biosynthesis	KOG1502-Flavonol reductase/cinnamoyl-CoA reductase[V]
Csa3G733260	17.2594	37.4187	-1.11638	1.38675e-96	1.053e-95	down	Csa3G733260	IMP dehydrogenase/GMP reductase, putative	-	-	-
Csa3G902960	19.8125	50.5801	-1.35216	2.03615e-96	1.54384e-95	down	Csa3G902960	Zinc finger protein LSD1; contains IPR005735 (Zinc finger, LSD1-type)	GO:0009814;GO:0034052;GO:0043068;GO:2000121;GO:0003677;GO:0005634;GO:0009626	-	-
Csa3G081900	32.9514	82.9516	-1.33193	2.65104e-96	2.00932e-95	down	Csa3G081900	Centrin-2; contains IPR011992 (EF-hand-like domain)	GO:0005509;GO:0009733	-	KOG0028-Ca2+-binding protein (centrin/caltractin), EF-Hand superfamily protein[ZD]
Csa7G262900	7.38127	28.9286	-1.97055	3.22819e-96	2.44405e-95	down	Csa7G262900	Organ-specific protein S2; contains IPR024489 (Organ specific protein)	-	-	-
Csa4G580380	2.06063	12.1505	-2.55986	7.73122e-96	5.83178e-95	down	Csa4G580380	Protein pns1; contains IPR007603 (Choline transporter-like)	GO:0005886;GO:0006810;GO:0016021	-	KOG1362-Choline transporter-like protein[I]
Csa6G505900	2.3535	5.14201	-1.12752	8.66607e-96	6.53455e-95	down	Csa6G505900	Transcription-associated protein; contains IPR003152 (PIK-related kinase, FATC), IPR011009 (Protein kinase-like domain), IPR014009 (PIK-related kinase), IPR016024 (Armadillo-type fold)	GO:0035267;GO:0004672;GO:0043486;GO:0005634;GO:0043966;GO:0005700;GO:0005703;GO:0005737;GO:0005875;GO:0006281;GO:0045747;GO:0006351;GO:0006355;GO:0006909;GO:0016301;GO:0000123;GO:0016573;GO:0000124;GO:0035222;GO:0000281	-	KOG0889-Histone acetyltransferase SAGA, TRRAP/TRA1 component, PI-3 kinase superfamily[TBLD]
Csa6G003440	4.437	16.2072	-1.86898	1.25246e-95	9.43365e-95	down	Csa6G003440	Calmodulin-binding heat-shock protein, putative; contains IPR002921 (Lipase, class 3), IPR005592 (Mono-/di-acylglycerol lipase, N-terminal)	GO:0016042;GO:0016787;GO:0019369;GO:0042136;GO:0043196;GO:0046340;GO:0046872;GO:0047372;GO:0071926;GO:0005886;GO:0007405;GO:0016021	-	KOG2088-Predicted lipase/calmodulin-binding heat-shock protein[IOT]
Csa1G697530	18.9926	38.4807	-1.0187	2.43917e-95	1.83451e-94	down	Csa1G697530	Transcription factor, putative; contains IPR011598 (Myc-type, basic helix-loop-helix (bHLH) domain)	GO:0005634;GO:0006355;GO:0006366;GO:0001046;GO:0001228;GO:0003700	-	-
Csa5G577380	0.328879	14.3954	-5.45191	2.98958e-95	2.24601e-94	down	Csa5G577380	Plant-specific domain TIGR01570 family protein; contains IPR006460 (Protein of unknown function DUF617, plant)	GO:0009658;GO:0010274;GO:0016020;GO:0032541;GO:0005737;GO:0005783;GO:0005789	-	-
Csa1G575150	5.60042	18.2499	-1.70428	4.25969e-95	3.19671e-94	down	Csa1G575150	IAA-amino acid hydrolase ILR1, putative; contains IPR002933 (Peptidase M20)	GO:0008152;GO:0009611;GO:0010179;GO:0016787;GO:0005783;GO:0005788;GO:0005886	-	-
Csa6G088160	0.0001	10.5149	-16.6821	4.80546e-95	3.60497e-94	down	Csa6G088160	Cytochrome P450, putative; contains IPR001128 (Cytochrome P450)	GO:0016705;GO:0020037;GO:0004497;GO:0005506;GO:0016021	-	KOG0156-Cytochrome P450 CYP2 subfamily[Q]
Csa7G352410	14.0082	34.7325	-1.31002	7.65299e-95	5.73277e-94	down	Csa7G352410	Gb|AAF02142.1; contains IPR008479 (Protein of unknown function DUF760)	GO:0010224;GO:0009507;GO:0009611;GO:0010193	-	-
Csa6G187390	15.3324	33.8569	-1.14287	8.51331e-95	6.37257e-94	down	Csa6G187390	TPR domain protein; contains IPR011990 (Tetratricopeptide-like helical)	-	-	-
Csa5G609760	15.9491	38.1427	-1.25793	1.11935e-94	8.37272e-94	down	Csa5G609760	At1g68440/T2E12_1	GO:0016021	-	-
Csa3G099710	20.4234	46.5006	-1.18703	1.12164e-94	8.3868e-94	down	Csa3G099710	Cotton fiber expressed protein 1; contains IPR008480 (Protein of unknown function DUF761, plant), IPR025520 (Domain of unknown function DUF4408)	GO:0016021	-	-
Csa6G109680	0.430772	30.5411	-6.14768	1.54485e-94	1.15428e-93	down	Csa6G109680	Seed nucellus-specific protein	-	-	-
Csa7G429520	20.1118	47.1424	-1.22898	1.86272e-94	1.39078e-93	down	Csa7G429520	Homeobox-leucine zipper protein 14; contains IPR003106 (Leucine zipper, homeobox-associated), IPR009057 (Homeodomain-like)	GO:0043565;GO:0003700;GO:0005634;GO:0006351	-	KOG0483-Transcription factor HEX, contains HOX and HALZ domains[K]
Csa5G496510	3.58029	12.9483	-1.85461	2.00213e-94	1.49432e-93	down	Csa5G496510	Unknown protein	-	-	-
Csa5G208470	8.65249	30.484	-1.81686	2.28513e-94	1.70493e-93	down	Csa5G208470	2-oxoglutarate-dependent dioxygenase; contains IPR026992 (Non-haem dioxygenase N-terminal domain), IPR027443 (Isopenicillin N synthase-like)	GO:0010114;GO:0045543;GO:0005506;GO:0009639;GO:0009686	-	-
Csa2G074070	10.9655	27.8943	-1.347	2.8955e-94	2.15797e-93	down	Csa2G074070	R3H domain containing protein; contains IPR001374 (Single-stranded nucleic acid binding R3H), IPR024771 (SUZ domain)	GO:0003676;GO:0005737;GO:0034605	-	-
Csa5G152830	27.3956	61.5871	-1.16868	7.25159e-94	5.3947e-93	down	Csa5G152830	Unknown protein	-	-	-
Csa3G184590	10.9803	31.385	-1.51516	1.07914e-93	8.01646e-93	down	Csa3G184590	Probable membrane-associated kinase regulator 5	GO:0005886	-	-
Csa4G099770	13.7166	32.0192	-1.22301	1.28959e-93	9.57636e-93	down	Csa4G099770	Serine carboxypeptidase, putative; contains IPR001563 (Peptidase S10, serine carboxypeptidase)	GO:0009742;GO:0051603;GO:0004185;GO:0005576;GO:0005773	-	KOG1282-Serine carboxypeptidases (lysosomal cathepsin A)[OE]
Csa5G155580	16.6851	36.414	-1.12593	1.65111e-93	1.22521e-92	down	Csa5G155580	Unknown protein	-	-	-
Csa3G878900	12.5663	30.2809	-1.26885	1.7063e-93	1.26571e-92	down	Csa3G878900	Protein TIFY; contains IPR010399 (Tify)	GO:0006355;GO:0009611;GO:0031347;GO:1903507;GO:2000022;GO:0003714;GO:0005634;GO:0006351	-	-
Csa3G904140	7.26436	20.3446	-1.48574	2.77302e-93	2.0555e-92	down	Csa3G904140	Two-component response regulator-like protein; contains IPR009057 (Homeodomain-like), IPR011006 (CheY-like superfamily)	GO:0005634;GO:0006351;GO:0006355;GO:0000160;GO:0003677;GO:0003700	-	-
Csa5G070180	11.2147	23.5975	-1.07324	3.75801e-93	2.78261e-92	down	Csa5G070180	Probable potassium transport system protein kup; contains IPR003855 (K+ potassium transporter)	GO:0016020;GO:0016021;GO:0005886;GO:0009507;GO:0015079	-	-
Csa5G628140	3.75714	17.1675	-2.19198	4.50459e-93	3.3318e-92	down	Csa5G628140	Cysteine-rich repeat secretory protein; contains IPR002902 (Gnk2-homologous domain)	GO:0016032;GO:0006810;GO:0009506;GO:0016021	-	-
Csa5G152850	19.2496	39.3383	-1.03111	6.11747e-93	4.51826e-92	down	Csa5G152850	Glycosyltransferase-like protein; contains IPR006740 (Protein of unknown function DUF604)	GO:0016021	-	KOG2246-Galactosyltransferases[G]
Csa6G516500	8.1315	22.5672	-1.47263	7.07246e-93	5.21984e-92	down	Csa6G516500	Cysteine-rich receptor-like protein kinase; contains IPR002902 (Gnk2-homologous domain), IPR011009 (Protein kinase-like domain), IPR013320 (Concanavalin A-like lectin/glucanase, subgroup)	GO:0005886;GO:0006468;GO:0006952;GO:0009506;GO:0009737;GO:0016021;GO:0004674;GO:0005524;GO:0005773	-	KOG1187-Serine/threonine protein kinase[T]
Csa1G004990	22.3067	47.7567	-1.09823	7.3413e-93	5.41632e-92	down	Csa1G004990	RING finger protein; contains IPR013083 (Zinc finger, RING/FYVE/PHD-type)	GO:0016021;GO:0016567;GO:0016874;GO:0004842;GO:0008270;GO:0010182	-	KOG4628-Predicted E3 ubiquitin ligase[O]
Csa1G366990	1.40457	11.0847	-2.98038	1.01026e-92	7.44822e-92	down	Csa1G366990	Unknown protein	GO:0016021	-	-
Csa6G445190	1.23338	8.26074	-2.74365	1.44363e-92	1.06356e-91	down	Csa6G445190	Laccase, putative; contains IPR017761 (Laccase)	GO:0046274;GO:0048046;GO:0052716;GO:0005507;GO:0009809;GO:0016722	-	KOG1263-Multicopper oxidases[Q]
Csa5G593360	1.3661	7.70595	-2.49591	6.57407e-92	4.83118e-91	down	Csa5G593360	Terminal ear1-like 2 protein; contains IPR007201 (RNA recognition motif 2), IPR012677 (Nucleotide-binding, alpha-beta plait)	GO:0007275;GO:0000166;GO:0003676;GO:0003723	-	KOG4660-Protein Mei2, essential for commitment to meiosis, and related proteins[D]
Csa2G348990	4.05572	15.2783	-1.91345	7.51658e-92	5.51986e-91	down	Csa2G348990	Putative carboxyl-terminal proteinase; contains IPR004314 (Domain of unknown function DUF239), IPR025521 (Domain of unknown function DUF4409)	GO:0016021	-	-
Csa1G170510	2.72617	8.76336	-1.68461	9.833e-92	7.21578e-91	down	Csa1G170510	Synaptotagmin-1; contains IPR004182 (GRAM), IPR008973 (C2 calcium/lipid-binding domain, CaLB)	GO:0016021	-	KOG1032-Uncharacterized conserved protein, contains GRAM domain[S]
Csa1G629020	0.622139	11.3638	-4.19106	1.26457e-91	9.26993e-91	down	Csa1G629020	DNA binding protein, putative; contains IPR014476 (Predicted AT-hook DNA-binding)	GO:0006355;GO:0003677;GO:0005634;GO:0006351	-	-
Csa2G083770	9.3376	20.7344	-1.1509	1.40938e-91	1.03204e-90	down	Csa2G083770	Chromatin assembly factor 1, subunit A, putative; contains IPR022043 (Chromatin assembly factor 1 subunit A)	GO:0048366;GO:0006310;GO:0006325;GO:0006334;GO:0006351;GO:0006355;GO:0008283;GO:0009555;GO:0009934;GO:0010026;GO:0031507;GO:0033186;GO:0000724;GO:0042393;GO:0005634;GO:0045787;GO:0006260	-	KOG4364-Chromatin assembly factor-I[B]
Csa1G386590	16.4186	46.0047	-1.48645	1.763e-91	1.29052e-90	down	Csa1G386590	Sigma factor sigb regulation protein rsbq, putative	GO:0010223;GO:0016788;GO:1901601	-	KOG4409-Predicted hydrolase/acyltransferase (alpha/beta hydrolase superfamily)[R]
Csa5G609720	15.7898	37.7106	-1.25598	2.37649e-91	1.73774e-90	down	Csa5G609720	Putative uncharacterized protein T21H19_30	-	-	-
Csa3G099590	26.2406	70.2199	-1.42008	2.60993e-91	1.90776e-90	down	Csa3G099590	Centrin-2; contains IPR011992 (EF-hand-like domain)	GO:0005509;GO:0009733	-	KOG0028-Ca2+-binding protein (centrin/caltractin), EF-Hand superfamily protein[ZD]
Csa5G153070	7.96688	18.0414	-1.17922	3.82702e-91	2.79442e-90	down	Csa5G153070	Phosphatidylinositol N-acetyglucosaminlytransferase subunit P-like protein; contains IPR022212 (Protein of unknown function DUF3741), IPR025486 (Domain of unknown function DUF4378)	-	-	-
Csa5G638470	4.97	11.2433	-1.17775	4.14825e-91	3.0279e-90	down	Csa5G638470	GATA zinc finger domain-containing protein 14	-	-	-
Csa5G600370	2.90351	12.7792	-2.13793	6.93267e-91	5.05133e-90	down	Csa5G600370	Putative receptor protein kinase; contains IPR002902 (Gnk2-homologous domain), IPR011009 (Protein kinase-like domain), IPR013320 (Concanavalin A-like lectin/glucanase, subgroup)	GO:0016021;GO:0004674;GO:0005524;GO:0005886	-	KOG1187-Serine/threonine protein kinase[T]
Csa6G398200	27.723	58.5382	-1.0783	8.85443e-91	6.44701e-90	down	Csa6G398200	Gb|AAC79135.1	GO:0016021	-	-
Csa3G733980	0.589789	11.1761	-4.24407	9.66574e-91	7.03274e-90	down	Csa3G733980	Putative SUPERMAN-like C2H2 zinc finger transcription factor; contains IPR015880 (Zinc finger, C2H2-like)	GO:0006355;GO:0009409;GO:0030154;GO:0043565;GO:0044212;GO:0046872;GO:0048441;GO:0003700;GO:0005634;GO:0006351	-	-
Csa2G379340	12.4355	25.3015	-1.02476	1.01594e-90	7.38929e-90	down	Csa2G379340	WD-40 repeat family protein (LEUNIG); contains IPR006594 (LisH dimerisation motif), IPR015943 (WD40/YVTN repeat-like-containing domain)	GO:1902074;GO:0010393;GO:0006974;GO:1902183;GO:0030154;GO:0006979;GO:2000024;GO:0045892;GO:0009414;GO:0009611;GO:0009617;GO:0009620;GO:0009624;GO:0045995;GO:0009733;GO:0046898;GO:0009908;GO:0048359;GO:0009909;GO:0051512;GO:0009944;GO:0001666;GO:0071217;GO:0010073;GO:0005634;GO:0080001;GO:0010272;GO:0006351	-	KOG0266-WD40 repeat-containing protein[R]
Csa2G360720	4.35427	18.2451	-2.067	1.17982e-90	8.57826e-90	down	Csa2G360720	Dof zinc finger protein; contains IPR003851 (Zinc finger, Dof-type)	GO:0006351;GO:0006355;GO:0009733;GO:0009751;GO:0042545;GO:0044212;GO:0045787;GO:0045893;GO:0046872;GO:0003677;GO:0003700;GO:0005634	-	-
Csa3G179130	2.41657	35.4778	-3.87588	1.18199e-90	8.591e-90	down	Csa3G179130	Unknown protein	-	-	-
Csa6G490130	15.7945	39.7039	-1.32985	1.33255e-90	9.68187e-90	down	Csa6G490130	Dof zinc finger protein; contains IPR003851 (Zinc finger, Dof-type)	GO:0006351;GO:0006355;GO:0010200;GO:0044212;GO:0046872;GO:0003677;GO:0003700;GO:0005634	-	-
Csa6G020210	0.449619	12.2928	-4.77297	1.96255e-90	1.42491e-89	down	Csa6G020210	F28K20.6 protein	GO:0016021	-	-
Csa1G264520	7.78392	35.8074	-2.20169	2.15465e-90	1.56328e-89	down	Csa1G264520	Serine-rich protein	-	-	-
Csa6G133770	22.1348	49.8438	-1.1711	2.18402e-90	1.58403e-89	down	Csa6G133770	Ethylene-responsive transcription factor 1A; contains IPR016177 (DNA-binding, integrase-type)	GO:0005737;GO:0006351;GO:0009736;GO:0009873;GO:0042991;GO:0048366;GO:0003677;GO:0003700;GO:0005634	-	-
Csa5G025920	31.1161	64.8554	-1.05956	2.18835e-90	1.58661e-89	down	Csa5G025920	Vacuolar iron transporter Ccc1, putative; contains IPR008217 (Domain of unknown function DUF125, transmembrane)	GO:0016021;GO:0030026;GO:0055072;GO:0071281;GO:0071421;GO:0005384;GO:0005774;GO:0006880	-	KOG4473-Uncharacterized membrane protein[S]
Csa6G522790	24.2082	50.8968	-1.07208	2.43472e-90	1.76461e-89	down	Csa6G522790	NAD-dependent epimerase/dehydratase; contains IPR016040 (NAD(P)-binding domain)	GO:0009941;GO:0010287;GO:0009507;GO:0009534;GO:0009535	-	KOG1203-Predicted dehydrogenase[G]
Csa7G390170	20.4447	41.4883	-1.02097	3.65099e-90	2.64333e-89	down	Csa7G390170	CUGBP Elav-like family member 3; contains IPR002343 (Paraneoplastic encephalomyelitis antigen), IPR012677 (Nucleotide-binding, alpha-beta plait)	GO:0005737;GO:0006402;GO:0009626;GO:0009908;GO:0030529;GO:0080151;GO:2000028;GO:0000166;GO:0003723;GO:0003729	-	KOG0144-RNA-binding protein CUGBP1/BRUNO (RRM superfamily)[A]
Csa4G012360	36.5458	76.02	-1.05667	4.64139e-90	3.3592e-89	down	Csa4G012360	F12F1.11	-	-	-
Csa2G365140	22.3614	45.2428	-1.01668	5.91563e-90	4.27541e-89	down	Csa2G365140	Abhydrolase domain containing, putative; contains IPR000073 (Alpha/beta hydrolase fold-1), IPR000639 (Epoxide hydrolase-like)	GO:0008654;GO:0052689;GO:0003824;GO:0003841;GO:0005737;GO:0016298;GO:0042171;GO:0055088;GO:0055089;GO:0055091;GO:0070328;GO:0004623	-	KOG4409-Predicted hydrolase/acyltransferase (alpha/beta hydrolase superfamily)[R]
Csa2G234600	18.1591	40.749	-1.16607	6.3163e-90	4.56338e-89	down	Csa2G234600	Peptidyl-prolyl cis-trans isomerase B; contains IPR002130 (Cyclophilin-like peptidyl-prolyl cis-trans isomerase domain), IPR011990 (Tetratricopeptide-like helical)	GO:0006457;GO:0010050;GO:0010582;GO:0042277;GO:0003755;GO:0005737;GO:0005829	-	KOG0546-HSP90 co-chaperone CPR7/Cyclophilin[O]
Csa5G152170	4.91773	12.8807	-1.38914	6.92479e-90	5.00124e-89	down	Csa5G152170	Respiratory burst oxidase, putative; contains IPR000778 (Cytochrome b245, heavy chain), IPR011992 (EF-hand-like domain), IPR013130 (Ferric reductase transmembrane component-like domain), IPR017938 (Riboflavin synthase-like beta-barrel)	GO:0016021;GO:0050664;GO:0004601;GO:0005509;GO:0005886	-	KOG0039-Ferric reductase, NADH/NADPH oxidase and related proteins[PQ]
Csa5G154770	4.77378	14.548	-1.60761	8.31106e-90	5.99822e-89	down	Csa5G154770	Receptor kinase, putative; contains IPR001611 (Leucine-rich repeat), IPR011009 (Protein kinase-like domain), IPR013210 (Leucine-rich repeat-containing N-terminal, type 2)	GO:0005886;GO:0016021;GO:0004672;GO:0004674;GO:0005524	-	KOG1187-Serine/threonine protein kinase[T]
Csa1G002060	13.4518	30.8288	-1.19648	1.46623e-89	1.05746e-88	down	Csa1G002060	5'-AMP-activated protein kinase subunit gamma-3; contains IPR000644 (Cystathionine beta-synthase, core), IPR013785 (Aldolase-type TIM barrel)	GO:0006633;GO:0009505;GO:0019887;GO:0042128;GO:0003824;GO:0005524;GO:0005975	-	KOG1764-5'-AMP-activated protein kinase, gamma subunit[C]
Csa7G032240	18.0851	54.5759	-1.59346	1.95574e-89	1.4095e-88	down	Csa7G032240	Unknown protein	-	-	-
Csa5G576650	10.0537	21.5557	-1.10034	2.18996e-89	1.5772e-88	down	Csa5G576650	Phosphatidylserine synthase, putative; contains IPR004277 (Phosphatidyl serine synthase)	GO:0006659;GO:0009556;GO:0016021;GO:0031965;GO:0003882;GO:0005789;GO:0006646	K08730-ko00564 Glycerophospholipid metabolism	KOG2735-Phosphatidylserine synthase[I]
Csa5G603280	4.84731	13.5242	-1.48028	3.53851e-89	2.54396e-88	down	Csa5G603280	Nucleobase ascorbate transporter; contains IPR006043 (Xanthine/uracil/vitamin C permease)	GO:0016021;GO:0055085;GO:0005215;GO:0005886;GO:0009506	-	KOG1292-Xanthine/uracil transporters[F]
Csa6G501280	21.3852	45.1602	-1.07844	5.12992e-89	3.68421e-88	down	Csa6G501280	Unknown protein	-	-	-
Csa2G381800	2.47881	11.8098	-2.25226	5.72355e-89	4.10911e-88	down	Csa2G381800	SYNC1 protein; contains IPR019448 (EEIG1/EHBP1 N-terminal domain)	-	-	-
Csa1G537610	0.933368	7.26939	-2.96132	8.24412e-89	5.91251e-88	down	Csa1G537610	Male sterility MS5; contains IPR011990 (Tetratricopeptide-like helical)	GO:0051301;GO:0051321;GO:0005634;GO:0007140;GO:0009556	-	-
Csa4G045040	0.759129	14.8496	-4.28994	1.16232e-88	8.32432e-88	down	Csa4G045040	Dehydrin; contains IPR000167 (Dehydrin)	GO:0009415;GO:0009631;GO:0009737;GO:0005829;GO:0006950;GO:0009414	-	-
Csa7G071700	7.39492	23.794	-1.68599	1.17987e-88	8.447e-88	down	Csa7G071700	Cinnamyl alcohol dehydrogenase; contains IPR002085 (Alcohol dehydrogenase superfamily, zinc-type), IPR016040 (NAD(P)-binding domain), IPR020843 (Polyketide synthase, enoylreductase)	GO:0045551;GO:0052747;GO:0008270;GO:0009699;GO:0016491	K00083-ko00940 Phenylpropanoid biosynthesis	KOG0023-Alcohol dehydrogenase, class V[Q]
Csa1G342430	23.3849	53.7135	-1.19971	1.50095e-88	1.07345e-87	down	Csa1G342430	Unknown protein	-	-	-
Csa3G841480	8.85451	31.6369	-1.83713	1.87183e-88	1.33777e-87	down	Csa3G841480	Transcription factor bHLH106; contains IPR011598 (Myc-type, basic helix-loop-helix (bHLH) domain)	GO:0006351;GO:0006355;GO:0009941;GO:0042538;GO:0003677;GO:0003700;GO:0005634	-	KOG1318-Helix loop helix transcription factor EB[K]
Csa1G479100	15.7817	52.5523	-1.7355	3.06034e-88	2.18641e-87	down	Csa1G479100	Unknown protein	-	-	-
Csa1G073890	1.75552	9.79754	-2.48052	5.00233e-88	3.56763e-87	down	Csa1G073890	Putative receptor-like protein kinase; contains IPR008985 (Concanavalin A-like lectin/glucanases superfamily), IPR011009 (Protein kinase-like domain)	GO:0016021;GO:0030246;GO:0004674;GO:0005524;GO:0005886	-	KOG1187-Serine/threonine protein kinase[T]
Csa6G519710	22.015	55.0389	-1.32196	5.61108e-88	3.99901e-87	down	Csa6G519710	Transcription factor bHLH93	-	-	-
Csa4G297430	36.6815	76.3621	-1.0578	5.6895e-88	4.0535e-87	down	Csa4G297430	Unknown protein	-	-	-
Csa6G446520	21.2244	46.6885	-1.13734	6.5627e-88	4.67075e-87	down	Csa6G446520	Eukaryotic cytochrome b561; contains IPR016174 (Di-haem cytochrome, transmembrane), IPR025067 (Protein of unknown function DUF4079)	GO:0016021;GO:0022904	-	-
Csa6G515480	10.0525	26.2246	-1.38337	8.83636e-88	6.27807e-87	down	Csa6G515480	F-box; contains IPR001810 (F-box domain, cyclin-like), IPR017451 (F-box associated interaction domain)	GO:0009626;GO:0019005;GO:0031146;GO:0031348;GO:0042177;GO:0004842;GO:0005634;GO:0005737	-	-
Csa3G880540	11.4228	26.7038	-1.22514	9.05478e-88	6.43102e-87	down	Csa3G880540	Glucan endo-1,3-beta-glucosidase, putative; contains IPR000490 (Glycoside hydrolase, family 17), IPR012946 (X8), IPR017853 (Glycoside hydrolase, superfamily)	GO:0005975;GO:0006952;GO:0009505;GO:0009506;GO:0030247;GO:0031225;GO:0042973;GO:0046658;GO:0004553;GO:0005773;GO:0005886	K19893-ko00500 Starch and sucrose metabolism	-
Csa6G522700	0.939577	5.19023	-2.46572	1.02058e-87	7.24599e-87	down	Csa6G522700	Receptor kinase; contains IPR001611 (Leucine-rich repeat), IPR003591 (Leucine-rich repeat, typical subtype), IPR011009 (Protein kinase-like domain), IPR013210 (Leucine-rich repeat-containing N-terminal, type 2), IPR013320 (Concanavalin A-like lectin/glucanase, subgroup)	GO:0005768;GO:0005886;GO:0006898;GO:0010008;GO:0010359;GO:0016020;GO:0016021;GO:0016045;GO:0042742;GO:0052544;GO:0004672;GO:0004675;GO:0005524	K13420-ko04016 MAPK signaling pathway - plant;ko04626 Plant-pathogen interaction	KOG1187-Serine/threonine protein kinase[T]
Csa2G369210	2.89289	14.4885	-2.32432	1.24098e-87	8.79866e-87	down	Csa2G369210	Ring finger protein, putative; contains IPR013083 (Zinc finger, RING/FYVE/PHD-type)	GO:0008270;GO:0016021;GO:0016567	-	KOG4628-Predicted E3 ubiquitin ligase[O]
Csa5G601530	4.37644	15.8996	-1.86116	1.69908e-87	1.20342e-86	down	Csa5G601530	Transcription factor, putative; contains IPR011598 (Myc-type, basic helix-loop-helix (bHLH) domain), IPR025610 (Transcription factor MYC/MYB N-terminal)	GO:0006351;GO:0006355;GO:0009555;GO:0048658;GO:0000978;GO:0003700;GO:0005634;GO:0003677	-	-
Csa3G902190	23.6712	54.5588	-1.20468	3.27571e-87	2.31691e-86	down	Csa3G902190	PLATZ transcription factor; contains IPR006734 (Protein of unknown function DUF597)	-	-	-
Csa2G295430	0.434516	8.06418	-4.21405	3.75657e-87	2.6552e-86	down	Csa2G295430	PQ loop repeat family protein; contains IPR006603 (Cystinosin/ERS1p repeat)	GO:0071627;GO:0015174;GO:0016021;GO:0034488	-	KOG2913-Predicted membrane protein[S]
Csa3G006690	18.2488	36.9353	-1.0172	5.55616e-87	3.92312e-86	down	Csa3G006690	Phosphoribulokinase/uridine kinase; contains IPR006082 (Phosphoribulokinase), IPR027417 (P-loop containing nucleoside triphosphate hydrolase)	GO:0009507;GO:0019253;GO:0005524;GO:0005975;GO:0008974	K00855-ko01200 Carbon metabolism;ko00710 Carbon fixation in photosynthetic organisms	KOG4203-Armadillo/beta-Catenin/plakoglobin[TZ]
Csa4G288100	0.43313	16.6755	-5.26679	5.86486e-87	4.13824e-86	down	Csa4G288100	Lipoxygenase; contains IPR000907 (Lipoxygenase), IPR008976 (Lipase/lipooxygenase, PLAT/LH2)	GO:0016702;GO:0031408;GO:0046872;GO:0009534;GO:0009570;GO:0016165	-	-
Csa1G423000	11.6158	33.3065	-1.51972	1.2662e-86	8.90679e-86	down	Csa1G423000	Xyloglucan endotransglucosylase/hydrolase 3; contains IPR008985 (Concanavalin A-like lectin/glucanases superfamily), IPR016455 (Xyloglucan endotransglucosylase/hydrolase)	GO:0010411;GO:0016021;GO:0016762;GO:0042546;GO:0048046;GO:0071555;GO:0004553;GO:0005618;GO:0005794	-	-
Csa6G109120	12.6095	34.1627	-1.4379	1.31403e-86	9.24003e-86	down	Csa6G109120	Squamosa promoter binding protein-like 8; contains IPR004333 (Transcription factor, SBP-box)	GO:0006351;GO:0006355;GO:0009554;GO:0009556;GO:0030154;GO:0046872;GO:0048653;GO:0003677;GO:0005634;GO:0005737	-	-
Csa3G730150	30	65.9435	-1.13627	1.74444e-86	1.22541e-85	down	Csa3G730150	Putative uncharacterized protein F26O13.250	GO:0016021	-	-
Csa5G165850	4.43288	19.8013	-2.15928	5.06136e-86	3.55055e-85	down	Csa5G165850	Ethylene responsive transcription factor 1a; contains IPR016177 (DNA-binding, integrase-type)	GO:0006351;GO:0006952;GO:0009873;GO:0003677;GO:0003700;GO:0005634	-	-
Csa1G008500	9.32221	19.8037	-1.08702	5.52728e-86	3.87608e-85	down	Csa1G008500	Pentatricopeptide repeat-containing protein, putative; contains IPR002625 (Smr protein/MutS2 C-terminal), IPR002885 (Pentatricopeptide repeat), IPR011990 (Tetratricopeptide-like helical)	-	-	-
Csa2G382550	11.9876	43.923	-1.87344	6.80678e-86	4.77171e-85	down	Csa2G382550	Ethylene-responsive transcription factor 7; contains IPR016177 (DNA-binding, integrase-type)	GO:0006351;GO:0009873;GO:0003677;GO:0003700;GO:0005634	-	-
Csa6G361240	5.97974	17.3534	-1.53706	1.00997e-85	7.06569e-85	down	Csa6G361240	Alcohol dehydrogenase-like protein; contains IPR002085 (Alcohol dehydrogenase superfamily, zinc-type), IPR011032 (GroES-like), IPR013149 (Alcohol dehydrogenase, C-terminal), IPR016040 (NAD(P)-binding domain)	GO:0016491;GO:0004022;GO:0005737;GO:0008270	K00121-ko01200 Carbon metabolism;ko01220 Degradation of aromatic compounds;ko00010 Glycolysis / Gluconeogenesis;ko00680 Methane metabolism;ko00071 Fatty acid degradation;ko00350 Tyrosine metabolism;ko00830 Retinol metabolism;ko00625 Chloroalkane and chloroalkene degradation;ko00626 Naphthalene degradation;ko00980 Metabolism of xenobiotics by cytochrome P450;ko00982 Drug metabolism - cytochrome P4…	KOG0022-Alcohol dehydrogenase, class III[Q]
Csa1G572420	4.9671	26.8312	-2.43344	1.19003e-85	8.3197e-85	down	Csa1G572420	Histidine-containing phosphotransfer protein, putative; contains IPR008207 (Signal transduction histidine kinase, phosphotransfer (Hpt) domain)	GO:0005634;GO:0005737;GO:0005829;GO:0009736;GO:0009927;GO:0043424;GO:0000160;GO:0004871;GO:0005622	K14490-ko04075 Plant hormone signal transduction	KOG4747-Two-component phosphorelay intermediate involved in MAP kinase cascade regulation[T]
Csa1G001360	4.16429	16.2844	-1.96735	1.7982e-85	1.25501e-84	down	Csa1G001360	Hydroxycinnamoyl CoA shikimate/quinate hydroxycinnamoyltransferase-like protein; contains IPR003480 (Transferase), IPR023213 (Chloramphenicol acetyltransferase-like domain)	GO:0052325;GO:0010345;GO:0016747;GO:0050734	K15400-ko00073 Cutin, suberine and wax biosynthesis	-
Csa6G507520	2.16663	13.904	-2.68198	1.90436e-85	1.32865e-84	down	Csa6G507520	Chitinase; contains IPR016283 (Glycoside hydrolase, family 19), IPR023346 (Lysozyme-like domain)	GO:0005975;GO:0006032;GO:0008061;GO:0016998;GO:0031640;GO:0050832;GO:0000272;GO:0004568;GO:0005576	K20547-ko00520 Amino sugar and nucleotide sugar metabolism;ko04016 MAPK signaling pathway - plant	KOG4742-Predicted chitinase[R]
Csa5G139690	4.60117	14.3863	-1.64462	4.56533e-85	3.18086e-84	down	Csa5G139690	HAT family dimerization domain-containing protein; contains IPR007021 (Domain of unknown function DUF659), IPR008906 (HAT dimerisation), IPR012337 (Ribonuclease H-like domain)	GO:0003676	-	-
Csa4G129050	9.67208	25.03	-1.37176	5.34776e-85	3.72476e-84	down	Csa4G129050	COBRA-like protein; contains IPR006918 (Glycosyl-phosphatidyl inositol-anchored, plant)	GO:0009825;GO:0009897;GO:0009930;GO:0010215;GO:0016049;GO:0016328;GO:0031225;GO:0046658;GO:0005886;GO:0009505;GO:0009651	-	-
Csa4G192150	1.69846	12.0358	-2.82502	6.05334e-85	4.21334e-84	down	Csa4G192150	NDH-dependent cyclic electron flow 5; contains IPR011013 (Galactose mutarotase-like domain)	GO:0009535;GO:0009773;GO:0010628;GO:0016020;GO:0030246;GO:0003824;GO:0005975;GO:0009507	-	KOG1594-Uncharacterized enzymes related to aldose 1-epimerase[G]
Csa2G301540	14.0926	41.7326	-1.56623	6.40529e-85	4.4568e-84	down	Csa2G301540	RING finger protein; contains IPR013083 (Zinc finger, RING/FYVE/PHD-type)	GO:0008270;GO:0016021;GO:0016567	-	KOG4628-Predicted E3 ubiquitin ligase[O]
Csa1G039900	33.9016	71.0282	-1.06704	6.76104e-85	4.70274e-84	down	Csa1G039900	MADS-box transcription factor; contains IPR002487 (Transcription factor, K-box)	GO:0006351;GO:0003677;GO:0003700;GO:0005634	-	-
Csa3G636370	4.0163	16.0181	-1.99576	7.82501e-85	5.43727e-84	down	Csa3G636370	UDP-glycosyltransferase 1; contains IPR002213 (UDP-glucuronosyl/UDP-glucosyltransferase)	GO:0043231;GO:0052696;GO:0080043;GO:0008152;GO:0009813;GO:0016758	-	KOG1192-UDP-glucuronosyl and UDP-glucosyl transferase[GC]
Csa1G014370	3.82148	12.8708	-1.75189	7.85483e-85	5.45614e-84	down	Csa1G014370	Kelch domain-containing protein 3; contains IPR011043 (Galactose oxidase/kelch, beta-propeller)	GO:0051321;GO:0000790;GO:0003682;GO:0005737	-	KOG0379-Kelch repeat-containing proteins[R]
Csa4G075220	20.1019	48.2921	-1.26445	8.25987e-85	5.73362e-84	down	Csa4G075220	Ring E3 ubiquitin ligase	-	-	-
Csa6G520250	5.78357	17.7365	-1.61669	9.4232e-85	6.53673e-84	down	Csa6G520250	UNE1-like protein; contains IPR006943 (Domain of unknown function DUF641, plant)	-	-	-
Csa1G479110	3.36546	32.4835	-3.27083	1.15539e-84	8.00932e-84	down	Csa1G479110	Unknown protein	-	-	-
Csa5G220910	19.1217	39.3102	-1.03969	1.26653e-84	8.77388e-84	down	Csa5G220910	Alpha-galactosidase; contains IPR000111 (Glycoside hydrolase, clan GH-D), IPR013780 (Glycosyl hydrolase, family 13, all-beta)	GO:0048046;GO:0052692;GO:0071555;GO:0005773;GO:0005975;GO:0009505	K07407-ko00052 Galactose metabolism;ko00561 Glycerolipid metabolism;ko00600 Sphingolipid metabolism;ko00603 Glycosphingolipid biosynthesis - globo series	KOG2366-Alpha-D-galactosidase (melibiase)[G]
Csa3G850590	4.48044	13.0486	-1.54218	1.46168e-84	1.01224e-83	down	Csa3G850590	Receptor-like protein kinase; contains IPR011009 (Protein kinase-like domain), IPR013320 (Concanavalin A-like lectin/glucanase, subgroup), IPR024788 (Malectin-like carbohydrate-binding domain)	GO:0005886;GO:0016021;GO:0004672;GO:0004674;GO:0005524	-	KOG1187-Serine/threonine protein kinase[T]
Csa6G405320	0.990663	13.761	-3.79605	1.85466e-84	1.28352e-83	down	Csa6G405320	Aquaporin protein 4; contains IPR000425 (Major intrinsic protein), IPR023271 (Aquaporin-like)	GO:0006833;GO:0009506;GO:0009992;GO:0015250;GO:0015254;GO:0016021;GO:0034220;GO:0005215;GO:0005773;GO:0005887	-	KOG0223-Aquaporin (major intrinsic protein family)[G]
Csa2G032230	0.49896	11.3023	-4.50155	2.15262e-84	1.48921e-83	down	Csa2G032230	F-box protein PP2-B3; contains IPR001810 (F-box domain, cyclin-like), IPR025886 (Phloem protein 2-like)	GO:0030246	-	-
Csa1G701280	9.05548	20.1685	-1.15524	2.65191e-84	1.83278e-83	down	Csa1G701280	Probable receptor-like protein kinase; contains IPR011009 (Protein kinase-like domain), IPR013210 (Leucine-rich repeat-containing N-terminal, type 2), IPR013320 (Concanavalin A-like lectin/glucanase, subgroup)	GO:0016021;GO:0004672;GO:0005524;GO:0005886	-	KOG1187-Serine/threonine protein kinase[T]
Csa4G053250	2.29495	9.41518	-2.03653	2.69397e-84	1.8606e-83	down	Csa4G053250	Cellulose synthase-like protein; contains IPR005150 (Cellulose synthase)	GO:0030244;GO:0071555;GO:0000139;GO:0016021;GO:0016760	-	-
Csa6G017030	0.209887	9.29627	-5.46897	3.01698e-84	2.08299e-83	down	Csa6G017030	Ethylene-responsive transcription factor; contains IPR016177 (DNA-binding, integrase-type)	GO:0006351;GO:0007275;GO:0009873;GO:0050832;GO:0003677;GO:0003700;GO:0005634	-	-
Csa1G042520	6.26704	21.5557	-1.78221	3.48425e-84	2.40317e-83	down	Csa1G042520	Putative receptor-like protein kinase; contains IPR011009 (Protein kinase-like domain)	GO:0005886;GO:0007166;GO:0016021;GO:0030247;GO:0042631;GO:0048573;GO:0071215;GO:0004672;GO:0004674;GO:0005524	-	KOG1187-Serine/threonine protein kinase[T]
Csa3G733210	6.52916	14.5035	-1.15143	3.78289e-84	2.60828e-83	down	Csa3G733210	Gb|AAC95187.1; contains IPR021916 (Protein of unknown function DUF3527)	-	-	-
Csa5G033470	8.17971	24.9671	-1.60991	3.95046e-84	2.7229e-83	down	Csa5G033470	Putative receptor protein kinase; contains IPR011009 (Protein kinase-like domain), IPR013320 (Concanavalin A-like lectin/glucanase, subgroup)	GO:0005886;GO:0006468;GO:0006952;GO:0009506;GO:0016021;GO:0004672;GO:0004674;GO:0005524	-	KOG1187-Serine/threonine protein kinase[T]
Csa2G034590	6.9898	18.7576	-1.42416	4.60108e-84	3.17029e-83	down	Csa2G034590	Kelch domain-containing protein; contains IPR015915 (Kelch-type beta propeller), IPR015916 (Galactose oxidase, beta-propeller)	GO:0005886;GO:0010008	-	KOG0379-Kelch repeat-containing proteins[R]
Csa5G636620	19.23	47.9924	-1.31945	5.89973e-84	4.06373e-83	down	Csa5G636620	Calmodulin-like protein; contains IPR011992 (EF-hand-like domain)	GO:0005509	K02183-ko04014 Ras signaling pathway;ko04015 Rap1 signaling pathway;ko04020 Calcium signaling pathway;ko04070 Phosphatidylinositol signaling system;ko04024 cAMP signaling pathway;ko04022 cGMP - PKG signaling pathway;ko04114 Oocyte meiosis;ko04910 Insulin signaling pathway;ko04922 Glucagon signaling pathway;ko04912 GnRH signaling pathway;ko04915 Estrogen signaling pathway;ko04921 Oxytocin signalin…	KOG0027-Calmodulin and related proteins (EF-Hand superfamily)[T]
Csa1G613540	5.15197	11.7263	-1.18655	6.14541e-84	4.23154e-83	down	Csa1G613540	Xanthine dehydrogenase, putative; contains IPR012675 (Beta-grasp domain), IPR016166 (FAD-binding, type 2), IPR016208 (Aldehyde oxidase/xanthine dehydrogenase)	GO:0005829;GO:0006145;GO:0009055;GO:0009414;GO:0016614;GO:0016903;GO:0042554;GO:0046110;GO:0050660;GO:0051537;GO:0000302;GO:0004854;GO:0005506	K00106-ko00230 Purine metabolism;ko00232 Caffeine metabolism;ko00983 Drug metabolism - other enzymes;ko04146 Peroxisome	KOG0430-Xanthine dehydrogenase[F]
Csa4G664290	7.92052	16.4268	-1.05238	6.22732e-84	4.2865e-83	down	Csa4G664290	Glutamate receptor; contains IPR001638 (Extracellular solute-binding protein, family 3), IPR017103 (Ionotropic glutamate receptor, plant)	GO:0005886;GO:0006816;GO:0008066;GO:0009611;GO:0009630;GO:0009864;GO:0016021;GO:0019722;GO:0045087;GO:0050832;GO:0071230;GO:0004970;GO:0005262;GO:0005622	-	KOG1052-Glutamate-gated kainate-type ion channel receptor subunit GluR5 and related subunits[PET]
Csa5G261730	3.09274	35.5421	-3.52257	7.13104e-84	4.90527e-83	down	Csa5G261730	Unknown protein	-	-	-
Csa5G141040	12.8451	26.5455	-1.04725	8.06902e-84	5.54863e-83	down	Csa5G141040	Subtilisin-like serine protease; contains IPR015500 (Peptidase S8, subtilisin-related), IPR023828 (Peptidase S8, subtilisin, Ser-active site)	GO:0004252;GO:0005576	-	-
Csa7G406990	20.4751	58.3495	-1.51085	1.72974e-83	1.18746e-82	down	Csa7G406990	Zinc finger protein, putative; contains IPR007087 (Zinc finger, C2H2)	GO:0006355;GO:0007275;GO:0009736;GO:0009740;GO:0010026;GO:0022626;GO:0044212;GO:0046872;GO:0003676;GO:0003700;GO:0006351	-	-
Csa6G522760	7.72904	22.0538	-1.51266	1.81828e-83	1.24782e-82	down	Csa6G522760	Ycf23 protein; contains IPR007570 (Uncharacterised protein family Ycf23), IPR013785 (Aldolase-type TIM barrel)	GO:0003824;GO:0009507	-	-
Csa1G145870	20.6189	41.6432	-1.01411	3.46689e-83	2.37683e-82	down	Csa1G145870	Methyltransferase type 11	-	-	-
Csa3G119320	36.6804	76.3215	-1.05708	4.26838e-83	2.92436e-82	down	Csa3G119320	WGS project CAID00000000 data, contig chromosome 01; contains IPR025067 (Protein of unknown function DUF4079)	GO:0016021	-	-
Csa3G890070	4.80859	11.6164	-1.27247	6.24522e-83	4.2702e-82	down	Csa3G890070	AT5g65440/MNA5_17	-	-	-
Csa1G039100	7.61878	17.183	-1.17335	7.79575e-83	5.32684e-82	down	Csa1G039100	Chaperone clpb, putative; contains IPR001270 (Chaperonin ClpA/B), IPR004176 (Clp, N-terminal), IPR019489 (Clp ATPase, C-terminal), IPR023150 (Double Clp-N motif), IPR027417 (P-loop containing nucleoside triphosphate hydrolase)	GO:0009408;GO:0009570;GO:0009644;GO:0009941;GO:0016021;GO:0019538;GO:0042542;GO:0043335;GO:0045727;GO:0005524;GO:0005634;GO:0005829	-	KOG1051-Chaperone HSP104 and related ATP-dependent Clp proteases[O]
Csa4G625060	2.18773	17.6981	-3.01609	8.16052e-83	5.57423e-82	down	Csa4G625060	Unknown protein	-	-	-
Csa5G396020	3.81593	8.05816	-1.07841	9.06866e-83	6.19044e-82	down	Csa5G396020	Acetyl-CoA carboxylase 3; contains IPR000022 (Carboxyl transferase), IPR000089 (Biotin/lipoyl attachment), IPR011761 (ATP-grasp fold), IPR011764 (Biotin carboxylation domain), IPR013537 (Acetyl-CoA carboxylase, central domain), IPR016185 (Pre-ATP-grasp domain)	GO:0005829;GO:0005886;GO:0006633;GO:0009735;GO:0009793;GO:0009933;GO:0010072;GO:0030497;GO:0046872;GO:0048364;GO:0048367;GO:0003989;GO:2001295;GO:0004075;GO:0005524	K11262-ko01212 Fatty acid metabolism;ko00620 Pyruvate metabolism;ko00640 Propanoate metabolism;ko00061 Fatty acid biosynthesis;ko00254 Aflatoxin biosynthesis;ko04152 AMPK signaling pathway;ko04910 Insulin signaling pathway;ko04922 Glucagon signaling pathway	KOG0368-Acetyl-CoA carboxylase[I]
Csa3G842050	20.7949	45.5404	-1.13091	1.12709e-82	7.6912e-82	down	Csa3G842050	Double-stranded RNA binding protein; contains IPR014720 (Double-stranded RNA-binding-like domain)	GO:0016032;GO:0035196;GO:0051607;GO:0060145;GO:0070919;GO:0003725;GO:0005634;GO:0010267	-	-
Csa2G074790	3.26311	8.71644	-1.41749	1.4786e-82	1.00765e-81	down	Csa2G074790	Lysine-specific demethylase 5A; contains IPR003347 (JmjC domain), IPR003349 (Transcription factor jumonji, JmjN), IPR003888 (FY-rich, N-terminal), IPR003889 (FY-rich, C-terminal), IPR004198 (Zinc finger, C5HC2-type)	GO:0006355;GO:0046872;GO:0051213;GO:0003700;GO:0005634;GO:0006351	-	KOG1246-DNA-binding protein jumonji/RBP2/SMCY, contains JmjC domain[R]
Csa1G051740	8.00033	23.2121	-1.53675	1.65635e-82	1.12841e-81	down	Csa1G051740	Transcription factor; contains IPR011598 (Myc-type, basic helix-loop-helix (bHLH) domain)	GO:0006351;GO:0009739;GO:0003677;GO:0003700;GO:0005634	-	-
Csa7G431990	4.36465	15.4004	-1.81903	4.54619e-82	3.09201e-81	down	Csa7G431990	Glycosyl transferase, family 9	GO:0009535;GO:0009773;GO:0010598;GO:0006810;GO:0009507;GO:0009534	-	-
Csa7G071510	19.4384	43.6313	-1.16645	4.91696e-82	3.34307e-81	down	Csa7G071510	RING-H2 finger protein; contains IPR013083 (Zinc finger, RING/FYVE/PHD-type)	GO:0061630;GO:0008270;GO:0016874;GO:0043161	-	KOG4628-Predicted E3 ubiquitin ligase[O]
Csa7G232560	1.91228	17.6397	-3.20546	6.83189e-82	4.64044e-81	down	Csa7G232560	Lipid binding protein, putative; contains IPR016140 (Bifunctional inhibitor/plant lipid transfer protein/seed storage helical domain)	-	-	-
Csa5G631480	5.32565	17.2557	-1.69605	8.40491e-82	5.69946e-81	down	Csa5G631480	MLO-like protein; contains IPR004326 (Mlo-related protein)	GO:0016021;GO:0005886;GO:0006952;GO:0009607	-	-
Csa7G045580	9.64614	25.3083	-1.39159	8.99673e-82	6.09878e-81	down	Csa7G045580	Serine/threonine-protein kinase; contains IPR000858 (S-locus glycoprotein), IPR003609 (Apple-like)	GO:0005886;GO:0006468;GO:0016021;GO:0030246;GO:0048544;GO:0004674;GO:0005516;GO:0005524	-	KOG1187-Serine/threonine protein kinase[T]
Csa6G184200	0.0001	19.4272	-17.5677	1.24539e-81	8.42842e-81	down	Csa6G184200	Unknown protein	-	-	-
Csa3G119670	25.666	56.3683	-1.13502	2.05266e-81	1.38689e-80	down	Csa3G119670	Abscisic acid receptor PYL8; contains IPR019587 (Polyketide cyclase/dehydrase), IPR023393 (START-like domain)	GO:0005737;GO:0005886;GO:0009738;GO:0010427;GO:0042803;GO:0080163;GO:0004864;GO:0004872;GO:0005634	K14496-ko04016 MAPK signaling pathway - plant;ko04075 Plant hormone signal transduction	-
Csa6G502710	10.5971	23.4123	-1.1436	2.47713e-81	1.67259e-80	down	Csa6G502710	Zinc finger-homeodomain protein; contains IPR006456 (ZF-HD homeobox protein, Cys/His-rich dimerisation domain), IPR009057 (Homeodomain-like)	GO:0006355;GO:0042803;GO:0046872;GO:0003677;GO:0005634;GO:0006351	-	-
Csa7G428290	13.1377	29.4339	-1.16376	3.44627e-81	2.32391e-80	down	Csa7G428290	E3 ubiquitin-protein ligase makorin; contains IPR000571 (Zinc finger, CCCH-type), IPR013083 (Zinc finger, RING/FYVE/PHD-type), IPR026290 (Putative E3 ubiquitin-protein ligase, makorin-related)	GO:0003677;GO:0005634;GO:0008270	-	KOG1039-Predicted E3 ubiquitin ligase[O]
Csa3G143550	36.8313	73.9862	-1.00632	1.02348e-80	6.87905e-80	down	Csa3G143550	Prenylated Rab acceptor protein, putative; contains IPR004895 (Prenylated rab acceptor PRA1)	GO:0016021;GO:0016192;GO:0046739;GO:0005737;GO:0005783;GO:0010008	-	KOG3142-Prenylated rab acceptor 1[U]
Csa2G009480	14.8885	34.3565	-1.20639	1.12659e-80	7.56954e-80	down	Csa2G009480	Transcription factor; contains IPR011598 (Myc-type, basic helix-loop-helix (bHLH) domain)	GO:0005634;GO:0006355;GO:0006366;GO:0048765;GO:0048767;GO:0080147;GO:0001046;GO:0001228;GO:0003700	-	KOG1318-Helix loop helix transcription factor EB[K]
Csa7G044810	14.9055	55.1312	-1.88703	1.1925e-80	8.00981e-80	down	Csa7G044810	Zinc finger protein CONSTANS-like protein; contains IPR000315 (Zinc finger, B-box)	GO:0008270;GO:0009909;GO:0030674;GO:0005622;GO:0005634;GO:0007623	-	-
Csa6G112490	14.3787	32.2603	-1.16583	1.22213e-80	8.20613e-80	down	Csa6G112490	Nuclear transcription factor Y subunit B-3; contains IPR003957 (Transcription factor, CBFA/NFYB, DNA topoisomerase), IPR009072 (Histone-fold)	GO:0006355;GO:0043565;GO:0003700;GO:0005634;GO:0006351	-	KOG0869-CCAAT-binding factor, subunit A (HAP3)[K]
Csa6G520430	4.63067	13.2785	-1.51981	1.53581e-80	1.03057e-79	down	Csa6G520430	Subtilisin-like protease; contains IPR015500 (Peptidase S8, subtilisin-related), IPR023828 (Peptidase S8, subtilisin, Ser-active site)	GO:0004252;GO:0005576;GO:0005618	-	-
Csa2G011450	3.36192	13.6798	-2.02469	3.52174e-80	2.35701e-79	down	Csa2G011450	BZIP transcription factor; contains IPR004827 (Basic-leucine zipper domain), IPR020983 (Basic leucine-zipper, C-terminal)	GO:0043565;GO:0003700;GO:0005634;GO:0006351	-	KOG0709-CREB/ATF family transcription factor[K]
Csa1G120450	0.81429	10.626	-3.70591	3.54393e-80	2.37108e-79	down	Csa1G120450	Carbonic anhydrase, putative; contains IPR001148 (Alpha carbonic anhydrase), IPR023561 (Carbonic anhydrase, alpha-class)	GO:0009570;GO:0004089;GO:0006730;GO:0008270	K01674-ko00910 Nitrogen metabolism	KOG0382-Carbonic anhydrase[R]
Csa3G893450	11.323	26.1207	-1.20594	5.89828e-80	3.93986e-79	down	Csa3G893450	Beta-1,3-glucuronosyltransferase; contains IPR005027 (Glycosyl transferase, family 43)	GO:0010417;GO:0010584;GO:0015018;GO:0016021;GO:0042285;GO:0045492;GO:0071555;GO:0000139;GO:0005794;GO:0009834	-	KOG1476-Beta-1,3-glucuronyltransferase B3GAT1/SQV-8[O]
Csa6G148350	2.29748	7.96188	-1.79306	9.14005e-80	6.10129e-79	down	Csa6G148350	Putative PHD-type zinc finger protein; contains IPR013083 (Zinc finger, RING/FYVE/PHD-type), IPR016181 (Acyl-CoA N-acyltransferase)	GO:0006355;GO:0008080;GO:0008270;GO:0009506;GO:0010385;GO:0042393;GO:0043971;GO:0043972;GO:0044030;GO:0044154;GO:0080188;GO:0004402;GO:0005634;GO:0006351	-	KOG4299-PHD Zn-finger protein[R]
Csa6G110820	9.56172	20.0557	-1.06867	1.19131e-79	7.94725e-79	down	Csa6G110820	Scarecrow-like 1 transcription factor; contains IPR005202 (Transcription factor GRAS)	GO:0005737;GO:0006351;GO:0006355;GO:0009640;GO:0043565;GO:0003700;GO:0004871;GO:0005634	-	-
Csa6G410050	5.71819	14.3668	-1.32911	1.28338e-79	8.55867e-79	down	Csa6G410050	Dynamin-like GTPase; contains IPR005225 (Small GTP-binding protein domain), IPR013785 (Aldolase-type TIM barrel), IPR027417 (P-loop containing nucleoside triphosphate hydrolase)	GO:0005525;GO:0009228;GO:0009507;GO:0009535;GO:0009706;GO:0010027;GO:0010228;GO:0016021;GO:0031969;GO:0003824;GO:0003924;GO:0004789	-	KOG0448-Mitofusin 1 GTPase, involved in mitochondrila biogenesis[O]
Csa4G645850	10.268	35.5014	-1.78973	1.36423e-79	9.09484e-79	down	Csa4G645850	Zinc finger CCCH domain-containing protein	GO:0006355;GO:0046872;GO:0003677;GO:0003700;GO:0005886	-	-
Csa4G645260	10.7577	27.7952	-1.36946	1.87662e-79	1.24986e-78	down	Csa4G645260	Amino acid transporter, putative; contains IPR013057 (Amino acid transporter, transmembrane)	GO:0006814;GO:0006867;GO:0006868;GO:0007565;GO:0015182;GO:0015186;GO:0015293;GO:0015817;GO:0016021;GO:0030424;GO:0005290;GO:0005886;GO:0005887	-	KOG1305-Amino acid transporter protein[E]
Csa5G157410	10.7821	21.6826	-1.0079	2.03127e-79	1.35242e-78	down	Csa5G157410	Kinesin-1; contains IPR001752 (Kinesin, motor domain), IPR016024 (Armadillo-type fold), IPR027417 (P-loop containing nucleoside triphosphate hydrolase)	GO:0005871;GO:0005874;GO:0007018;GO:0008104;GO:0008574;GO:0030705;GO:0003777;GO:0005524;GO:0005737	K10396-ko04144 Endocytosis;ko04728 Dopaminergic synapse	KOG0240-Kinesin (SMY1 subfamily)[Z]
Csa3G516510	11.5949	25.5362	-1.13906	2.13121e-79	1.41851e-78	down	Csa3G516510	Probable galacturonosyltransferase 14; contains IPR002495 (Glycosyl transferase, family 8)	GO:0009860;GO:0016021;GO:0045489;GO:0047262;GO:0052325;GO:0071555;GO:0090406;GO:0000139;GO:0005794;GO:0009555	-	-
Csa7G430250	1.93168	9.97476	-2.36843	2.38246e-79	1.58368e-78	down	Csa7G430250	4-coumarate:CoA ligase; contains IPR000873 (AMP-dependent synthetase/ligase), IPR025110 (Domain of unknown function DUF4009)	GO:0009698;GO:0016207;GO:0003824;GO:0005524;GO:0008152	K01904-ko00360 Phenylalanine metabolism;ko00130 Ubiquinone and other terpenoid-quinone biosynthesis;ko00940 Phenylpropanoid biosynthesis	KOG1176-Acyl-CoA synthetase[I]
Csa2G247060	1.02546	15.5833	-3.92565	2.77875e-79	1.84531e-78	down	Csa2G247060	Transcription factor RADIALIS; contains IPR009057 (Homeodomain-like)	GO:0006355;GO:0009908;GO:0048262;GO:0003677;GO:0005634;GO:0006351	-	KOG0724-Zuotin and related molecular chaperones (DnaJ superfamily), contains DNA-binding domains[O]
Csa3G644860	6.39109	16.1847	-1.34049	3.29461e-79	2.18577e-78	down	Csa3G644860	Lipase class 3 protein-like; contains IPR002921 (Lipase, class 3), IPR005592 (Mono-/di-acylglycerol lipase, N-terminal)	GO:0016042;GO:0016787;GO:0019369;GO:0042136;GO:0043196;GO:0046340;GO:0046872;GO:0047372;GO:0071926;GO:0005886;GO:0007405;GO:0016021	-	KOG2088-Predicted lipase/calmodulin-binding heat-shock protein[IOT]
Csa1G012100	4.61344	17.5532	-1.92782	3.60925e-79	2.39296e-78	down	Csa1G012100	Synaptosomal associated protein, putative; contains IPR000727 (Target SNARE coiled-coil domain)	GO:0009504;GO:0009507;GO:0009612;GO:0009737;GO:0015031;GO:0016021;GO:0016192;GO:0051707;GO:0061025;GO:0000911;GO:0005484;GO:0005886	-	KOG3065-SNAP-25 (synaptosome-associated protein) component of SNARE complex[U]
Csa3G011810	11.7312	33.4357	-1.51104	6.31199e-79	4.18085e-78	down	Csa3G011810	WGS project CAID00000000 data, contig chromosome 17; contains IPR006571 (TLDc)	-	-	-
Csa4G090300	16.546	33.669	-1.02494	1.59701e-78	1.05644e-77	down	Csa4G090300	Oligopeptidase A; contains IPR001567 (Peptidase M3A/M3B), IPR024077 (Neurolysin/Thimet oligopeptidase, domain 2), IPR024080 (Neurolysin/Thimet oligopeptidase, N-terminal)	GO:0006518;GO:0009507;GO:0009570;GO:0046872;GO:0004222;GO:0005759;GO:0005829	-	KOG2089-Metalloendopeptidase family - saccharolysin & thimet oligopeptidase[O]
Csa7G431400	22.3217	47.4024	-1.08651	1.67369e-78	1.10681e-77	down	Csa7G431400	At1g79660/F20B17_9	GO:0016021	-	-
Csa2G258850	2.13928	6.8751	-1.68425	3.02741e-78	1.99753e-77	down	Csa2G258850	Pentatricopeptide repeat-containing protein, putative; contains IPR002885 (Pentatricopeptide repeat)	GO:0009507;GO:0016021;GO:0048255	-	KOG4422-Uncharacterized conserved protein[S]
Csa1G005560	6.61247	16.0847	-1.28243	3.41623e-78	2.25263e-77	down	Csa1G005560	Trehalose-6-phosphate synthase, putative; contains IPR001830 (Glycosyl transferase, family 20), IPR006379 (HAD-superfamily hydrolase, subfamily IIB), IPR023214 (HAD-like domain)	GO:0003824;GO:0005992;GO:0016757	K16055-ko00500 Starch and sucrose metabolism	KOG1050-Trehalose-6-phosphate synthase component TPS1 and related subunits[G]
Csa6G292430	3.39096	12.658	-1.90028	8.511e-78	5.5977e-77	down	Csa6G292430	MLO-like protein; contains IPR004326 (Mlo-related protein)	GO:0009817;GO:0016021;GO:0005886;GO:0006952;GO:0009607	-	-
Csa5G172800	2.39953	16.3564	-2.76903	1.08463e-77	7.12676e-77	down	Csa5G172800	MADS-box transcription factor 2; contains IPR002100 (Transcription factor, MADS-box), IPR002487 (Transcription factor, K-box)	GO:0006351;GO:0009838;GO:0009909;GO:0010150;GO:0030154;GO:0080187;GO:0003677;GO:0003700;GO:0005634	-	KOG0014-MADS box transcription factor[K]
Csa7G043580	0.068748	5.44342	-6.30705	1.39769e-77	9.17793e-77	down	Csa7G043580	MYB transcription factor; contains IPR009057 (Homeodomain-like)	GO:0006355;GO:0009908;GO:0030154;GO:0003677;GO:0005634;GO:0006351	-	KOG0048-Transcription factor, Myb superfamily[K]
Csa6G513530	8.3492	24.1785	-1.53401	1.54294e-77	1.01253e-76	down	Csa6G513530	WRKY transcription factor, putative; contains IPR003657 (DNA-binding WRKY)	GO:0009873;GO:0010200;GO:0016036;GO:0043565;GO:0044212;GO:0045892;GO:0080169;GO:0003700;GO:0005634;GO:0006351	-	-
Csa6G487530	1.6978	8.80798	-2.37515	2.37717e-77	1.55898e-76	down	Csa6G487530	Cytochrome P450; contains IPR001128 (Cytochrome P450)	GO:0005789;GO:0010025;GO:0016021;GO:0016705;GO:0020037;GO:0080133;GO:0004497;GO:0005506;GO:0005783	-	KOG0157-Cytochrome P450 CYP4/CYP19/CYP26 subfamilies[QI]
Csa1G537590	0.418749	9.99724	-4.57737	3.62629e-77	2.37513e-76	down	Csa1G537590	Male sterility MS5; contains IPR011990 (Tetratricopeptide-like helical)	GO:0051301;GO:0051321;GO:0005634;GO:0007140;GO:0009556	-	-
Csa6G497100	0.0001	13.2723	-17.0181	3.69086e-77	2.41665e-76	down	Csa6G497100	Transcription factor bHLH25; contains IPR011598 (Myc-type, basic helix-loop-helix (bHLH) domain)	GO:0006351;GO:0006355;GO:0003677;GO:0003700;GO:0005634	-	-
Csa6G425100	3.1611	11.587	-1.87401	3.72977e-77	2.44134e-76	down	Csa6G425100	Receptor-like protein kinase; contains IPR001611 (Leucine-rich repeat), IPR024788 (Malectin-like carbohydrate-binding domain)	GO:0016021;GO:0004674;GO:0005524;GO:0005886	-	-
[truncated: 2,239 more rows]

## Sheet: table2
Gene id	MeanTPM (iCsGL2_1)	MeanTPM (WT1)	log2FoldChange	pValue	qValue	result	GeneName	GeneDescription	GO	KEGG	KOG
[truncated: 3,058 more rows]

## Sheet: table3
Gene id	MeanTPM (iCsGL2_1)	MeanTPM (WT1)	log2FoldChange	pValue	qValue	result	GeneName	GeneDescription	GO	KEGG	KOG
[truncated: 2,627 more rows]
